# Supplementary material for: Hypertension, Dyslipidemia, and Adhesive Capsulitis: A Bidirectional Two‐Sample Mendelian Randomization Study of the European Population
Source: Genet Res (Camb). 2026 May 17;2026:6618466. doi: 10.1155/genr/6618466 (PMC13180687; doi:10.1155/genr/6618466)
Supplement: Supplementary file 6 — Supporting Information 6 Supporting 6. Supporting Table 1. Instrumental variables of essential hypertension. [file GENR-2026-6618466-s009.csv]

	beta.exposure	se.exposure	samplesize.exposure	pval.exposure	chr.exposure	pos.exposure	id.exposure	SNP	effect_allele.exposure	other_allele.exposure	eaf.exposure	exposure	mr_keep.exposure	pval_origin.exposure	data_source.exposure	F
4	0.0731	0.0121	NA	1.43E-09	1	230873488	finn-b-I9_HYPTENSESS	rs1317181	T	G	0.2096	Hypertension, essential || id:finn-b-I9_HYPTENSESS	TRUE	reported	igd	36.49722043
6	-0.1482	0.0189	NA	4.51E-15	1	11981282	finn-b-I9_HYPTENSESS	rs143439093	G	A	0.07434	Hypertension, essential || id:finn-b-I9_HYPTENSESS	TRUE	reported	igd	61.48491489
37	0.0689	0.0124	NA	2.45E-08	17	45138033	finn-b-I9_HYPTENSESS	rs145153053	G	A	0.196	Hypertension, essential || id:finn-b-I9_HYPTENSESS	TRUE	reported	igd	30.87385433
12	-0.1374	0.0238	NA	8.39E-09	4	185877562	finn-b-I9_HYPTENSESS	rs149150643	C	T	0.04522	Hypertension, essential || id:finn-b-I9_HYPTENSESS	TRUE	reported	igd	33.32846628
21	0.0684	0.0107	NA	1.92E-10	7	106411858	finn-b-I9_HYPTENSESS	rs17477177	C	T	0.2975	Hypertension, essential || id:finn-b-I9_HYPTENSESS	TRUE	reported	igd	40.86395763
17	0.0908	0.0157	NA	7.74E-09	6	26092170	finn-b-I9_HYPTENSESS	rs2032451	T	G	0.1097	Hypertension, essential || id:finn-b-I9_HYPTENSESS	TRUE	reported	igd	33.44784712
24	0.0854	0.0113	NA	3.92E-14	10	115792062	finn-b-I9_HYPTENSESS	rs2484294	A	G	0.7473	Hypertension, essential || id:finn-b-I9_HYPTENSESS	TRUE	reported	igd	57.1155853
9	-0.0858	0.0133	NA	1.29E-10	2	164443803	finn-b-I9_HYPTENSESS	rs2704368	G	A	0.8376	Hypertension, essential || id:finn-b-I9_HYPTENSESS	TRUE	reported	igd	41.61664549
32	0.0981	0.0164	NA	2.40E-09	13	72365326	finn-b-I9_HYPTENSESS	rs303949	C	A	0.09928	Hypertension, essential || id:finn-b-I9_HYPTENSESS	TRUE	reported	igd	35.78047452
16	-0.1384	0.0185	NA	8.34E-14	6	150984431	finn-b-I9_HYPTENSESS	rs62434119	T	C	0.0761	Hypertension, essential || id:finn-b-I9_HYPTENSESS	TRUE	reported	igd	55.96602997
20	0.1282	0.0169	NA	2.97E-14	7	27245993	finn-b-I9_HYPTENSESS	rs71554083	G	GAGCA	0.9039	Hypertension, essential || id:finn-b-I9_HYPTENSESS	TRUE	reported	igd	57.54378417
22	-0.1197	0.0201	NA	2.40E-09	9	136454663	finn-b-I9_HYPTENSESS	rs72779268	A	C	0.0646	Hypertension, essential || id:finn-b-I9_HYPTENSESS	TRUE	reported	igd	35.46434664
26	0.0738	0.0117	NA	3.09E-10	11	1920255	finn-b-I9_HYPTENSESS	rs7483477	G	T	0.2345	Hypertension, essential || id:finn-b-I9_HYPTENSESS	TRUE	reported	igd	39.78659539
5	-0.1311	0.0156	NA	3.78E-17	1	11833976	finn-b-I9_HYPTENSESS	rs76778513	T	A	0.1132	Hypertension, essential || id:finn-b-I9_HYPTENSESS	TRUE	reported	igd	70.62394348
