# Supplementary material for: Hypertension, Dyslipidemia, and Adhesive Capsulitis: A Bidirectional Two‐Sample Mendelian Randomization Study of the European Population
Source: Genet Res (Camb). 2026 May 17;2026:6618466. doi: 10.1155/genr/6618466 (PMC13180687; doi:10.1155/genr/6618466)
Supplement: Supplementary file 7 — Supporting Information 7 Supporting 7. Supporting Table 2. Instrumental variables of LDL cholesterol. [file GENR-2026-6618466-s008.csv]

	chr.exposure	pos.exposure	beta.exposure	se.exposure	pval.exposure	samplesize.exposure	id.exposure	SNP	effect_allele.exposure	other_allele.exposure	eaf.exposure	exposure	mr_keep.exposure	pval_origin.exposure	data_source.exposure	F
1	1	110061974	-0.0503391	0.0077049	6.40E-11	NA	ieu-b-110	rs115458560	C	T	0.018563	LDL cholesterol || id:ieu-b-110	TRUE	reported	igd	42.68496294
2	1	198994619	0.0153061	0.00232969	5.00E-11	NA	ieu-b-110	rs6667939	T	C	0.71867	LDL cholesterol || id:ieu-b-110	TRUE	reported	igd	43.16491104
3	1	16512586	0.0131127	0.00214876	1.00E-09	NA	ieu-b-110	rs12078100	G	C	0.623087	LDL cholesterol || id:ieu-b-110	TRUE	reported	igd	37.23972432
5	1	110232983	-0.01433	0.00232961	7.70E-10	NA	ieu-b-110	rs140584594	G	A	0.730069	LDL cholesterol || id:ieu-b-110	TRUE	reported	igd	37.83763343
6	1	62958658	0.024377	0.00213943	4.50E-30	NA	ieu-b-110	rs1183851	C	T	0.395544	LDL cholesterol || id:ieu-b-110	TRUE	reported	igd	129.8262104
7	1	109798914	-0.0746581	0.00563322	4.30E-40	NA	ieu-b-110	rs6680227	A	G	0.035237	LDL cholesterol || id:ieu-b-110	TRUE	reported	igd	175.6460832
8	1	220970028	0.0253218	0.00227308	8.00E-29	NA	ieu-b-110	rs2642438	G	A	0.702657	LDL cholesterol || id:ieu-b-110	TRUE	reported	igd	124.0959864
9	1	235109214	-0.0161901	0.0025459	2.00E-10	NA	ieu-b-110	rs28631087	C	T	0.21274	LDL cholesterol || id:ieu-b-110	TRUE	reported	igd	40.44030373
11	1	55466303	-0.0187129	0.00324835	8.40E-09	NA	ieu-b-110	rs55637835	T	C	0.120881	LDL cholesterol || id:ieu-b-110	TRUE	reported	igd	33.18597547
13	1	55521313	0.0425743	0.00218093	7.30E-85	NA	ieu-b-110	rs472495	T	G	0.648959	LDL cholesterol || id:ieu-b-110	TRUE	reported	igd	381.0742535
15	1	234853059	0.0351712	0.00208846	1.20E-63	NA	ieu-b-110	rs556107	T	C	0.523338	LDL cholesterol || id:ieu-b-110	TRUE	reported	igd	283.6090449
16	1	25773708	0.0268324	0.00212986	2.20E-36	NA	ieu-b-110	rs34596921	T	TA	0.579879	LDL cholesterol || id:ieu-b-110	TRUE	reported	igd	158.7138961
17	1	93034023	0.0190249	0.00248903	2.10E-14	NA	ieu-b-110	rs1556562	T	G	0.790033	LDL cholesterol || id:ieu-b-110	TRUE	reported	igd	58.42282208
18	1	234734956	0.0123938	0.00210193	3.70E-09	NA	ieu-b-110	rs10910476	T	C	0.555163	LDL cholesterol || id:ieu-b-110	TRUE	reported	igd	34.76726262
19	2	44327463	0.0145846	0.00209518	3.40E-12	NA	ieu-b-110	rs13020929	A	G	0.4567	LDL cholesterol || id:ieu-b-110	TRUE	reported	igd	48.45564668
20	2	64928603	0.0135999	0.00228112	2.50E-09	NA	ieu-b-110	rs12471768	C	T	0.704119	LDL cholesterol || id:ieu-b-110	TRUE	reported	igd	35.5445642
21	2	21094034	-0.0280985	0.00322423	2.90E-18	NA	ieu-b-110	rs6732741	A	T	0.119324	LDL cholesterol || id:ieu-b-110	TRUE	reported	igd	75.94728828
23	2	20575012	-0.016633	0.00224003	1.10E-13	NA	ieu-b-110	rs4666384	G	A	0.678914	LDL cholesterol || id:ieu-b-110	TRUE	reported	igd	55.1355275
26	2	118845121	-0.0347623	0.00347063	1.30E-23	NA	ieu-b-110	rs150474434	A	G	0.101353	LDL cholesterol || id:ieu-b-110	TRUE	reported	igd	100.3225129
28	2	203527979	0.017881	0.00208232	8.90E-18	NA	ieu-b-110	rs7569317	C	T	0.530638	LDL cholesterol || id:ieu-b-110	TRUE	reported	igd	73.73720878
29	2	3636478	0.0177139	0.00307979	8.80E-09	NA	ieu-b-110	rs56236159	G	T	0.13149	LDL cholesterol || id:ieu-b-110	TRUE	reported	igd	33.08142408
31	2	169830328	-0.0211572	0.00212931	2.90E-23	NA	ieu-b-110	rs2287622	G	A	0.602794	LDL cholesterol || id:ieu-b-110	TRUE	reported	igd	98.72715539
33	2	234665498	0.0256951	0.00417849	7.80E-10	NA	ieu-b-110	rs11568318	A	C	0.066246	LDL cholesterol || id:ieu-b-110	TRUE	reported	igd	37.8146355
36	2	109064447	0.0158136	0.00265248	2.50E-09	NA	ieu-b-110	rs148150904	TTAAAG	T	0.189702	LDL cholesterol || id:ieu-b-110	TRUE	reported	igd	35.54309898
37	3	12327431	-0.020994	0.00239027	1.60E-18	NA	ieu-b-110	rs13076933	G	T	0.259454	LDL cholesterol || id:ieu-b-110	TRUE	reported	igd	77.14263916
38	3	142649110	-0.0147604	0.00220388	2.10E-11	NA	ieu-b-110	rs9832727	G	C	0.339636	LDL cholesterol || id:ieu-b-110	TRUE	reported	igd	44.85577809
40	3	58420613	-0.0283073	0.00378458	7.50E-14	NA	ieu-b-110	rs71311871	G	A	0.083052	LDL cholesterol || id:ieu-b-110	TRUE	reported	igd	55.94477655
41	3	69820400	-0.0141684	0.00225047	3.10E-10	NA	ieu-b-110	rs5849920	G	GT	0.363809	LDL cholesterol || id:ieu-b-110	TRUE	reported	igd	39.63630769
42	3	122268506	0.0173702	0.00275673	3.00E-10	NA	ieu-b-110	rs9289196	C	T	0.173786	LDL cholesterol || id:ieu-b-110	TRUE	reported	igd	39.70262313
43	3	132217703	-0.0411737	0.00466039	1.00E-18	NA	ieu-b-110	rs113177823	A	G	0.054136	LDL cholesterol || id:ieu-b-110	TRUE	reported	igd	78.05366438
44	3	119536429	-0.0173556	0.00252038	5.70E-12	NA	ieu-b-110	rs3732359	A	G	0.78012	LDL cholesterol || id:ieu-b-110	TRUE	reported	igd	47.41821959
45	4	7212389	0.0128507	0.00226135	1.30E-08	NA	ieu-b-110	rs13121616	G	A	0.693553	LDL cholesterol || id:ieu-b-110	TRUE	reported	igd	32.29356774
46	4	69373407	0.0251489	0.00249163	5.90E-24	NA	ieu-b-110	rs9884390	C	T	0.234121	LDL cholesterol || id:ieu-b-110	TRUE	reported	igd	101.8753031
49	4	3443931	-0.0177871	0.0021598	1.80E-16	NA	ieu-b-110	rs13108218	G	A	0.614867	LDL cholesterol || id:ieu-b-110	TRUE	reported	igd	67.82366406
55	5	71932487	-0.017618	0.00274759	1.40E-10	NA	ieu-b-110	rs28590710	A	G	0.196791	LDL cholesterol || id:ieu-b-110	TRUE	reported	igd	41.11567131
56	5	122848876	0.0187595	0.00209401	3.30E-19	NA	ieu-b-110	rs7734476	A	G	0.550077	LDL cholesterol || id:ieu-b-110	TRUE	reported	igd	80.25702248
57	5	156391628	0.032331	0.00216292	1.60E-50	NA	ieu-b-110	rs6874202	C	T	0.634269	LDL cholesterol || id:ieu-b-110	TRUE	reported	igd	223.4371538
58	5	52095024	-0.0473368	0.0052819	3.20E-19	NA	ieu-b-110	rs116734477	T	C	0.040837	LDL cholesterol || id:ieu-b-110	TRUE	reported	igd	80.31847816
59	5	131744574	-0.0174377	0.00265087	4.80E-11	NA	ieu-b-110	rs1016988	C	T	0.190907	LDL cholesterol || id:ieu-b-110	TRUE	reported	igd	43.27126298
63	6	160543148	0.0569843	0.00409617	5.40E-44	NA	ieu-b-110	rs12208357	T	C	0.070102	LDL cholesterol || id:ieu-b-110	TRUE	reported	igd	193.5318815
66	6	16126934	-0.0234725	0.00226701	4.00E-25	NA	ieu-b-110	rs7746081	A	G	0.304113	LDL cholesterol || id:ieu-b-110	TRUE	reported	igd	107.2037191
73	6	116316882	0.0178418	0.00212447	4.50E-17	NA	ieu-b-110	rs3822855	T	G	0.40166	LDL cholesterol || id:ieu-b-110	TRUE	reported	igd	70.53004428
76	6	42905235	-0.0116148	0.00209345	2.90E-08	NA	ieu-b-110	rs9471968	G	A	0.545696	LDL cholesterol || id:ieu-b-110	TRUE	reported	igd	30.78196322
77	7	1074134	-0.0142314	0.00250093	1.30E-08	NA	ieu-b-110	rs869412	C	T	0.225684	LDL cholesterol || id:ieu-b-110	TRUE	reported	igd	32.3809963
78	7	21449451	0.0119057	0.00211433	1.80E-08	NA	ieu-b-110	rs28406917	T	C	0.427624	LDL cholesterol || id:ieu-b-110	TRUE	reported	igd	31.70752579
79	7	21598753	0.0331798	0.00253796	4.70E-39	NA	ieu-b-110	rs56130071	C	G	0.216984	LDL cholesterol || id:ieu-b-110	TRUE	reported	igd	170.9133592
80	7	36189798	0.0155966	0.00267616	5.60E-09	NA	ieu-b-110	rs61003864	C	T	0.187128	LDL cholesterol || id:ieu-b-110	TRUE	reported	igd	33.96516638
81	7	98874892	0.0323852	0.00541912	2.30E-09	NA	ieu-b-110	rs60612724	G	A	0.038647	LDL cholesterol || id:ieu-b-110	TRUE	reported	igd	35.71360239
82	7	100330492	-0.0287743	0.00492283	5.10E-09	NA	ieu-b-110	rs111338114	G	A	0.05601	LDL cholesterol || id:ieu-b-110	TRUE	reported	igd	34.16472157
83	7	100532540	0.0198565	0.00272709	3.30E-13	NA	ieu-b-110	rs10231941	C	T	0.177717	LDL cholesterol || id:ieu-b-110	TRUE	reported	igd	53.0156984
85	7	44599142	0.0139746	0.00211732	4.10E-11	NA	ieu-b-110	rs35990695	C	CA	0.477095	LDL cholesterol || id:ieu-b-110	TRUE	reported	igd	43.56159773
86	7	44582331	0.0355498	0.00267287	2.30E-40	NA	ieu-b-110	rs2073547	G	A	0.184007	LDL cholesterol || id:ieu-b-110	TRUE	reported	igd	176.8954567
87	8	29024943	-0.0571106	0.00792993	5.90E-13	NA	ieu-b-110	rs117139027	A	G	0.017594	LDL cholesterol || id:ieu-b-110	TRUE	reported	igd	51.86719559
88	8	55451193	0.0184347	0.00263568	2.70E-12	NA	ieu-b-110	rs28615248	C	T	0.196095	LDL cholesterol || id:ieu-b-110	TRUE	reported	igd	48.91981602
90	8	110027094	-0.0138892	0.00249538	2.60E-08	NA	ieu-b-110	rs34207171	C	CA	0.700603	LDL cholesterol || id:ieu-b-110	TRUE	reported	igd	30.97983581
91	8	145031968	0.0156761	0.0021829	6.90E-13	NA	ieu-b-110	rs55831924	T	C	0.361448	LDL cholesterol || id:ieu-b-110	TRUE	reported	igd	51.57110026
92	8	9367743	0.0137824	0.00213685	1.10E-10	NA	ieu-b-110	rs1350559	G	C	0.401347	LDL cholesterol || id:ieu-b-110	TRUE	reported	igd	41.60060573
93	8	116667634	-0.0202743	0.002322	2.50E-18	NA	ieu-b-110	rs2737265	G	A	0.28046	LDL cholesterol || id:ieu-b-110	TRUE	reported	igd	76.23691863
96	8	41542093	-0.0320529	0.00575731	2.60E-08	NA	ieu-b-110	rs34265667	A	G	0.033987	LDL cholesterol || id:ieu-b-110	TRUE	reported	igd	30.9951296
97	8	141988687	0.0121747	0.00215073	1.50E-08	NA	ieu-b-110	rs28814720	G	A	0.519766	LDL cholesterol || id:ieu-b-110	TRUE	reported	igd	32.04370901
100	9	2640759	-0.0278983	0.00418323	2.60E-11	NA	ieu-b-110	rs3780181	G	A	0.067627	LDL cholesterol || id:ieu-b-110	TRUE	reported	igd	44.47644039
102	9	78730766	-0.0122028	0.00212189	8.90E-09	NA	ieu-b-110	rs6560499	A	G	0.576007	LDL cholesterol || id:ieu-b-110	TRUE	reported	igd	33.07282425
103	9	107586753	0.0210151	0.00310964	1.40E-11	NA	ieu-b-110	rs2066714	C	T	0.128775	LDL cholesterol || id:ieu-b-110	TRUE	reported	igd	45.67102115
104	9	107661742	-0.0252452	0.00236503	1.30E-26	NA	ieu-b-110	rs2740488	C	A	0.265466	LDL cholesterol || id:ieu-b-110	TRUE	reported	igd	113.9416099
105	10	52352431	0.0144987	0.00261498	2.90E-08	NA	ieu-b-110	rs79828839	T	C	0.198784	LDL cholesterol || id:ieu-b-110	TRUE	reported	igd	30.74110063
106	10	94839642	-0.0192081	0.00209421	4.60E-20	NA	ieu-b-110	rs2068888	A	G	0.450695	LDL cholesterol || id:ieu-b-110	TRUE	reported	igd	84.12525359
107	10	116033892	-0.0217346	0.00394926	3.70E-08	NA	ieu-b-110	rs76468627	T	C	0.07587	LDL cholesterol || id:ieu-b-110	TRUE	reported	igd	30.28794997
108	10	113921354	-0.0181939	0.00233224	6.10E-15	NA	ieu-b-110	rs2250802	A	G	0.72434	LDL cholesterol || id:ieu-b-110	TRUE	reported	igd	60.85596533
111	10	124705307	0.0257335	0.00342791	6.00E-14	NA	ieu-b-110	rs12246352	G	A	0.103895	LDL cholesterol || id:ieu-b-110	TRUE	reported	igd	56.35557992
113	11	103870755	-0.016026	0.00265376	1.60E-09	NA	ieu-b-110	rs11226108	C	G	0.191562	LDL cholesterol || id:ieu-b-110	TRUE	reported	igd	36.46909765
117	11	5677158	-0.0386029	0.00692024	2.40E-08	NA	ieu-b-110	rs7108486	C	T	0.023721	LDL cholesterol || id:ieu-b-110	TRUE	reported	igd	31.11684661
118	11	65591348	0.0174597	0.00285203	9.20E-10	NA	ieu-b-110	rs4930163	A	G	0.159456	LDL cholesterol || id:ieu-b-110	TRUE	reported	igd	37.4768779
119	11	126244955	0.0448315	0.0033985	9.80E-40	NA	ieu-b-110	rs4307732	A	G	0.105876	LDL cholesterol || id:ieu-b-110	TRUE	reported	igd	174.0163359
120	12	26834804	-0.0126734	0.00211595	2.10E-09	NA	ieu-b-110	rs78447482	TACTC	T	0.588055	LDL cholesterol || id:ieu-b-110	TRUE	reported	igd	35.87348019
122	12	9074706	0.0176869	0.00249323	1.30E-12	NA	ieu-b-110	rs78508096	A	G	0.226194	LDL cholesterol || id:ieu-b-110	TRUE	reported	igd	50.32418859
125	12	623129	0.0139684	0.00237417	4.00E-09	NA	ieu-b-110	rs35882350	G	A	0.261067	LDL cholesterol || id:ieu-b-110	TRUE	reported	igd	34.6152704
128	13	32959199	-0.0165008	0.00208847	2.80E-15	NA	ieu-b-110	rs2238162	T	C	0.522955	LDL cholesterol || id:ieu-b-110	TRUE	reported	igd	62.42399323
129	13	114546549	0.0221997	0.00231001	7.20E-22	NA	ieu-b-110	rs6602912	G	T	0.284854	LDL cholesterol || id:ieu-b-110	TRUE	reported	igd	92.35587337
130	14	24871926	0.0191489	0.00211033	1.10E-19	NA	ieu-b-110	rs11621792	T	C	0.452867	LDL cholesterol || id:ieu-b-110	TRUE	reported	igd	82.33508631
131	14	70911649	-0.0133753	0.00211263	2.40E-10	NA	ieu-b-110	rs60229127	G	GA	0.556613	LDL cholesterol || id:ieu-b-110	TRUE	reported	igd	40.0828143
132	14	73439258	-0.0224158	0.00372109	1.70E-09	NA	ieu-b-110	rs61988556	C	T	0.086142	LDL cholesterol || id:ieu-b-110	TRUE	reported	igd	36.2882618
133	14	94768196	0.0359995	0.00516918	3.30E-12	NA	ieu-b-110	rs145730801	C	T	0.044378	LDL cholesterol || id:ieu-b-110	TRUE	reported	igd	48.50066077
134	15	58722590	-0.0222891	0.00256639	3.80E-18	NA	ieu-b-110	rs35980001	G	GC	0.786561	LDL cholesterol || id:ieu-b-110	TRUE	reported	igd	75.42890185
135	15	58680954	-0.017018	0.00214177	1.90E-15	NA	ieu-b-110	rs2043085	C	T	0.612225	LDL cholesterol || id:ieu-b-110	TRUE	reported	igd	63.13488662
137	16	11706100	0.0229888	0.0040052	9.50E-09	NA	ieu-b-110	rs12445804	A	G	0.074901	LDL cholesterol || id:ieu-b-110	TRUE	reported	igd	32.94444665
138	16	72217113	-0.0255365	0.00247732	6.50E-25	NA	ieu-b-110	rs7202323	G	T	0.229741	LDL cholesterol || id:ieu-b-110	TRUE	reported	igd	106.256757
139	16	83980529	-0.0165059	0.00210805	4.90E-15	NA	ieu-b-110	rs4782568	G	C	0.450902	LDL cholesterol || id:ieu-b-110	TRUE	reported	igd	61.30764481
142	16	71639053	0.0167269	0.00216129	1.00E-14	NA	ieu-b-110	rs9929977	A	T	0.369846	LDL cholesterol || id:ieu-b-110	TRUE	reported	igd	59.89669527
143	16	72101525	0.0485227	0.00268011	2.90E-73	NA	ieu-b-110	rs34042070	G	C	0.187927	LDL cholesterol || id:ieu-b-110	TRUE	reported	igd	327.7801937
144	17	67191270	-0.0292893	0.00311032	4.60E-21	NA	ieu-b-110	rs72631343	G	C	0.128894	LDL cholesterol || id:ieu-b-110	TRUE	reported	igd	88.67595354
145	17	45664861	-0.0265838	0.00209023	4.70E-37	NA	ieu-b-110	rs2611867	G	A	0.513941	LDL cholesterol || id:ieu-b-110	TRUE	reported	igd	161.7498911
147	17	76391005	-0.0182619	0.00294119	5.30E-10	NA	ieu-b-110	rs72911393	T	C	0.147618	LDL cholesterol || id:ieu-b-110	TRUE	reported	igd	38.55172253
148	17	7080316	-0.0264314	0.00265551	2.40E-23	NA	ieu-b-110	rs55714927	T	C	0.190364	LDL cholesterol || id:ieu-b-110	TRUE	reported	igd	99.07007238
150	17	29618023	0.0181095	0.00231601	5.30E-15	NA	ieu-b-110	rs35278712	GAAAT	G	0.71215	LDL cholesterol || id:ieu-b-110	TRUE	reported	igd	61.14065504
151	17	67081278	0.128484	0.0070401	2.10E-74	NA	ieu-b-110	rs77542162	G	A	0.022495	LDL cholesterol || id:ieu-b-110	TRUE	reported	igd	333.0722645
153	18	47160953	0.0157471	0.00274939	1.00E-08	NA	ieu-b-110	rs7241918	T	G	0.82411	LDL cholesterol || id:ieu-b-110	TRUE	reported	igd	32.80397723
154	19	11285390	-0.0159238	0.00215434	1.50E-13	NA	ieu-b-110	rs440677	A	G	0.623063	LDL cholesterol || id:ieu-b-110	TRUE	reported	igd	54.63399602
155	19	58665817	-0.0217862	0.00254546	1.10E-17	NA	ieu-b-110	rs35511051	A	C	0.209985	LDL cholesterol || id:ieu-b-110	TRUE	reported	igd	73.25351136
156	19	11227480	0.0422734	0.00211024	2.90E-89	NA	ieu-b-110	rs2738447	C	A	0.592612	LDL cholesterol || id:ieu-b-110	TRUE	reported	igd	401.299561
158	19	45438643	-0.0699797	0.00251019	4.90E-171	NA	ieu-b-110	rs4263041	G	A	0.283209	LDL cholesterol || id:ieu-b-110	TRUE	reported	igd	777.1931977
159	19	45814281	0.0217698	0.00334926	8.00E-11	NA	ieu-b-110	rs111273322	A	G	0.108352	LDL cholesterol || id:ieu-b-110	TRUE	reported	igd	42.24829445
164	19	45241248	0.309188	0.00782788	1.00E-200	NA	ieu-b-110	rs200046586	C	CA	0.981093	LDL cholesterol || id:ieu-b-110	TRUE	reported	igd	1560.109099
168	20	43038249	-0.0256479	0.00413761	5.70E-10	NA	ieu-b-110	rs6031587	T	C	0.071963	LDL cholesterol || id:ieu-b-110	TRUE	reported	igd	38.42399757
169	20	44700166	0.0116537	0.00208962	2.40E-08	NA	ieu-b-110	rs6074012	C	T	0.523914	LDL cholesterol || id:ieu-b-110	TRUE	reported	igd	31.10219669
170	20	62896110	0.0171196	0.00260335	4.80E-11	NA	ieu-b-110	rs17569873	T	C	0.201299	LDL cholesterol || id:ieu-b-110	TRUE	reported	igd	43.24343014
171	20	12958687	0.0124777	0.00213986	5.50E-09	NA	ieu-b-110	rs438568	G	A	0.609246	LDL cholesterol || id:ieu-b-110	TRUE	reported	igd	34.00136768
172	20	17844684	-0.0249198	0.00219993	9.60E-30	NA	ieu-b-110	rs2618566	T	G	0.659861	LDL cholesterol || id:ieu-b-110	TRUE	reported	igd	128.3126307
173	20	39911001	-0.0257721	0.00210448	1.80E-34	NA	ieu-b-110	rs200571020	C	CTTTTTTT	0.541078	LDL cholesterol || id:ieu-b-110	TRUE	reported	igd	149.9712594
175	21	40698345	0.0137065	0.00210922	8.10E-11	NA	ieu-b-110	rs5843957	TG	T	0.570884	LDL cholesterol || id:ieu-b-110	TRUE	reported	igd	42.22867042
176	22	41393520	0.0135068	0.00221758	1.10E-09	NA	ieu-b-110	rs960596	T	C	0.33932	LDL cholesterol || id:ieu-b-110	TRUE	reported	igd	37.09747702
177	22	50853626	0.0129592	0.00219352	3.50E-09	NA	ieu-b-110	rs12162782	G	T	0.344365	LDL cholesterol || id:ieu-b-110	TRUE	reported	igd	34.90367982
