# Supplementary material for: Hypertension, Dyslipidemia, and Adhesive Capsulitis: A Bidirectional Two‐Sample Mendelian Randomization Study of the European Population
Source: Genet Res (Camb). 2026 May 17;2026:6618466. doi: 10.1155/genr/6618466 (PMC13180687; doi:10.1155/genr/6618466)
Supplement: Supplementary file 8 — Supporting Information 8 Supporting 8. Supporting Table 3. Instrumental variables of HDL cholesterol. [file GENR-2026-6618466-s007.csv]

	chr.exposure	pos.exposure	beta.exposure	se.exposure	pval.exposure	samplesize.exposure	id.exposure	SNP	effect_allele.exposure	other_allele.exposure	eaf.exposure	exposure	mr_keep.exposure	pval_origin.exposure	data_source.exposure	F
1	1	27021913	-0.0810512	0.00636562	3.90E-37	NA	ieu-b-109	rs114165349	C	G	0.023124	HDL cholesterol || id:ieu-b-109	TRUE	reported	igd	162.1195274
3	1	110267651	-0.0145519	0.00222909	6.70E-11	NA	ieu-b-109	rs12045101	T	C	0.240857	HDL cholesterol || id:ieu-b-109	TRUE	reported	igd	42.61691868
7	1	145630111	0.0491144	0.00841625	5.40E-09	NA	ieu-b-109	rs75246752	C	G	0.012897	HDL cholesterol || id:ieu-b-109	TRUE	reported	igd	34.05479581
8	1	161614490	0.0129458	0.00197832	6.00E-11	NA	ieu-b-109	rs1771582	G	T	0.557402	HDL cholesterol || id:ieu-b-109	TRUE	reported	igd	42.82156676
9	1	178515312	-0.018056	0.00190061	2.10E-21	NA	ieu-b-109	rs4650994	A	G	0.531842	HDL cholesterol || id:ieu-b-109	TRUE	reported	igd	90.2516025
10	1	182136401	-0.0257183	0.00202534	6.00E-37	NA	ieu-b-109	rs61805075	A	G	0.328694	HDL cholesterol || id:ieu-b-109	TRUE	reported	igd	161.2450851
11	1	182328198	0.0436872	0.00756751	7.80E-09	NA	ieu-b-109	rs141440048	T	C	0.017665	HDL cholesterol || id:ieu-b-109	TRUE	reported	igd	33.32731024
13	1	93846653	0.0288148	0.0024568	9.10E-32	NA	ieu-b-109	rs771481	A	T	0.18382	HDL cholesterol || id:ieu-b-109	TRUE	reported	igd	137.5591431
15	1	935222	-0.01241	0.00194099	1.60E-10	NA	ieu-b-109	rs2298214	A	C	0.577365	HDL cholesterol || id:ieu-b-109	TRUE	reported	igd	40.87848734
16	1	25183636	0.0125354	0.0022762	3.60E-08	NA	ieu-b-109	rs57760538	G	GT	0.762187	HDL cholesterol || id:ieu-b-109	TRUE	reported	igd	30.32867275
19	1	156038058	-0.0361204	0.00640878	1.70E-08	NA	ieu-b-109	rs61748951	A	C	0.024073	HDL cholesterol || id:ieu-b-109	TRUE	reported	igd	31.76524615
24	1	110232983	0.031071	0.00212905	3.10E-48	NA	ieu-b-109	rs140584594	G	A	0.729761	HDL cholesterol || id:ieu-b-109	TRUE	reported	igd	212.9789051
27	1	234853268	0.0152472	0.00190783	1.30E-15	NA	ieu-b-109	rs557933	C	A	0.520349	HDL cholesterol || id:ieu-b-109	TRUE	reported	igd	63.87026183
28	2	21231524	0.0592694	0.00235237	4.50E-140	NA	ieu-b-109	rs676210	A	G	0.205227	HDL cholesterol || id:ieu-b-109	TRUE	reported	igd	634.8156824
32	2	30478453	-0.0108666	0.00190325	1.10E-08	NA	ieu-b-109	rs2362541	G	T	0.507519	HDL cholesterol || id:ieu-b-109	TRUE	reported	igd	32.5981936
34	2	178126546	0.0120956	0.00204641	3.40E-09	NA	ieu-b-109	rs2364723	C	G	0.319156	HDL cholesterol || id:ieu-b-109	TRUE	reported	igd	34.93553381
35	2	227232047	0.012897	0.0021638	2.50E-09	NA	ieu-b-109	rs12475332	G	T	0.261038	HDL cholesterol || id:ieu-b-109	TRUE	reported	igd	35.52556686
36	2	20371380	-0.0183154	0.00191879	1.40E-21	NA	ieu-b-109	rs907866	A	G	0.445487	HDL cholesterol || id:ieu-b-109	TRUE	reported	igd	91.11204043
38	2	85543222	0.0136654	0.00192434	1.20E-12	NA	ieu-b-109	rs4599108	T	C	0.487654	HDL cholesterol || id:ieu-b-109	TRUE	reported	igd	50.42883461
40	2	147871114	0.0115829	0.00195974	3.40E-09	NA	ieu-b-109	rs1083470	A	G	0.615717	HDL cholesterol || id:ieu-b-109	TRUE	reported	igd	34.9329731
41	2	42602387	0.0131918	0.0021847	1.60E-09	NA	ieu-b-109	rs12998038	T	C	0.258702	HDL cholesterol || id:ieu-b-109	TRUE	reported	igd	36.46047725
43	2	66709468	0.0115225	0.00191933	1.90E-09	NA	ieu-b-109	rs6705285	T	G	0.609068	HDL cholesterol || id:ieu-b-109	TRUE	reported	igd	36.04059732
44	2	111839021	0.0128638	0.00215716	2.50E-09	NA	ieu-b-109	rs2196808	C	T	0.731961	HDL cholesterol || id:ieu-b-109	TRUE	reported	igd	35.56081379
45	2	161091633	-0.0319379	0.00582274	4.10E-08	NA	ieu-b-109	rs112350227	T	C	0.02764	HDL cholesterol || id:ieu-b-109	TRUE	reported	igd	30.08539839
46	2	173916114	-0.01722	0.00254345	1.30E-11	NA	ieu-b-109	rs59037995	A	AT	0.829216	HDL cholesterol || id:ieu-b-109	TRUE	reported	igd	45.83716351
47	2	242237902	0.0150155	0.0019816	3.50E-14	NA	ieu-b-109	rs59104589	T	C	0.358286	HDL cholesterol || id:ieu-b-109	TRUE	reported	igd	57.41765602
48	2	48962291	-0.0223923	0.00223885	1.50E-23	NA	ieu-b-109	rs17326656	T	G	0.238666	HDL cholesterol || id:ieu-b-109	TRUE	reported	igd	100.0334536
50	2	203477868	-0.0206565	0.00208041	3.10E-23	NA	ieu-b-109	rs72926946	A	C	0.296376	HDL cholesterol || id:ieu-b-109	TRUE	reported	igd	98.58559436
54	3	12271918	0.019019	0.00200148	2.00E-21	NA	ieu-b-109	rs11456863	A	AT	0.64853	HDL cholesterol || id:ieu-b-109	TRUE	reported	igd	90.29645431
55	3	15846011	0.0159634	0.00203024	3.80E-15	NA	ieu-b-109	rs13097947	C	T	0.649315	HDL cholesterol || id:ieu-b-109	TRUE	reported	igd	61.82354181
57	3	185537636	0.0113346	0.00206879	4.30E-08	NA	ieu-b-109	rs113851927	G	GT	0.686597	HDL cholesterol || id:ieu-b-109	TRUE	reported	igd	30.01770118
58	3	196094062	0.014042	0.00220858	2.00E-10	NA	ieu-b-109	rs4916426	G	GA	0.744685	HDL cholesterol || id:ieu-b-109	TRUE	reported	igd	40.42309079
59	3	36960660	0.0115687	0.00193999	2.50E-09	NA	ieu-b-109	rs7622114	A	C	0.581017	HDL cholesterol || id:ieu-b-109	TRUE	reported	igd	35.56051036
60	3	52501451	-0.0239454	0.00243213	7.20E-23	NA	ieu-b-109	rs2159607	T	G	0.810874	HDL cholesterol || id:ieu-b-109	TRUE	reported	igd	96.93228993
63	3	108867705	0.0111652	0.00192369	6.50E-09	NA	ieu-b-109	rs4855582	T	C	0.429621	HDL cholesterol || id:ieu-b-109	TRUE	reported	igd	33.68687219
68	3	153238877	-0.0127407	0.0022658	1.90E-08	NA	ieu-b-109	rs77320712	T	G	0.235452	HDL cholesterol || id:ieu-b-109	TRUE	reported	igd	31.61850155
70	3	185878140	0.0167458	0.00198206	2.90E-17	NA	ieu-b-109	rs13087167	C	G	0.632997	HDL cholesterol || id:ieu-b-109	TRUE	reported	igd	71.37991977
71	3	71679148	0.0149538	0.00193085	9.60E-15	NA	ieu-b-109	rs830620	T	C	0.415386	HDL cholesterol || id:ieu-b-109	TRUE	reported	igd	59.97964797
72	3	119529113	-0.0299026	0.00386524	1.00E-14	NA	ieu-b-109	rs3732356	T	G	0.933782	HDL cholesterol || id:ieu-b-109	TRUE	reported	igd	59.84981634
74	3	160082284	-0.0113866	0.0019083	2.40E-09	NA	ieu-b-109	rs76247316	C	T	0.479856	HDL cholesterol || id:ieu-b-109	TRUE	reported	igd	35.60349876
75	3	185931174	0.0173197	0.00226775	2.20E-14	NA	ieu-b-109	rs2268840	C	T	0.22846	HDL cholesterol || id:ieu-b-109	TRUE	reported	igd	58.32949667
76	4	2250109	0.0149836	0.00273775	4.40E-08	NA	ieu-b-109	rs880674	C	T	0.142056	HDL cholesterol || id:ieu-b-109	TRUE	reported	igd	29.95315789
77	4	55526251	0.0139172	0.00195824	1.20E-12	NA	ieu-b-109	rs2237035	T	G	0.385886	HDL cholesterol || id:ieu-b-109	TRUE	reported	igd	50.50911414
79	4	103953389	-0.0152024	0.00267698	1.40E-08	NA	ieu-b-109	rs1383732	G	A	0.149969	HDL cholesterol || id:ieu-b-109	TRUE	reported	igd	32.2501625
80	4	120035180	0.0138083	0.00246597	2.10E-08	NA	ieu-b-109	rs10031010	A	G	0.184617	HDL cholesterol || id:ieu-b-109	TRUE	reported	igd	31.35470362
81	4	967445	0.0164073	0.00192431	1.50E-17	NA	ieu-b-109	rs13137144	A	G	0.461454	HDL cholesterol || id:ieu-b-109	TRUE	reported	igd	72.69792487
83	4	26047616	-0.0253693	0.00254909	2.50E-23	NA	ieu-b-109	rs73243877	G	A	0.168086	HDL cholesterol || id:ieu-b-109	TRUE	reported	igd	99.04771924
84	4	37151533	0.0118698	0.00191595	5.80E-10	NA	ieu-b-109	rs2098918	T	C	0.45513	HDL cholesterol || id:ieu-b-109	TRUE	reported	igd	38.38100213
85	4	69361445	0.0158824	0.00201914	3.70E-15	NA	ieu-b-109	rs71269068	C	T	0.654265	HDL cholesterol || id:ieu-b-109	TRUE	reported	igd	61.87244012
86	4	83917037	0.0127921	0.00216664	3.50E-09	NA	ieu-b-109	rs13111599	G	A	0.737196	HDL cholesterol || id:ieu-b-109	TRUE	reported	igd	34.85844645
87	4	24626903	-0.0111888	0.00195359	1.00E-08	NA	ieu-b-109	rs1395221	T	G	0.397646	HDL cholesterol || id:ieu-b-109	TRUE	reported	igd	32.80182629
88	4	39700173	0.0140251	0.00190973	2.10E-13	NA	ieu-b-109	rs1055582	T	C	0.505231	HDL cholesterol || id:ieu-b-109	TRUE	reported	igd	53.93439876
92	4	69533217	0.0112127	0.00192565	5.80E-09	NA	ieu-b-109	rs1349852	C	A	0.475293	HDL cholesterol || id:ieu-b-109	TRUE	reported	igd	33.90498425
93	4	89723065	-0.0200444	0.00191167	1.00E-25	NA	ieu-b-109	rs6824451	A	G	0.464071	HDL cholesterol || id:ieu-b-109	TRUE	reported	igd	109.9406048
94	4	99796777	0.0139886	0.00193372	4.70E-13	NA	ieu-b-109	rs7665587	C	T	0.42208	HDL cholesterol || id:ieu-b-109	TRUE	reported	igd	52.33101704
95	4	157706904	0.0118717	0.00204326	6.20E-09	NA	ieu-b-109	rs4691379	T	C	0.318939	HDL cholesterol || id:ieu-b-109	TRUE	reported	igd	33.75797679
96	5	78475423	0.0120071	0.00195336	7.90E-10	NA	ieu-b-109	rs10053349	C	T	0.390258	HDL cholesterol || id:ieu-b-109	TRUE	reported	igd	37.78413851
97	5	39522481	0.0133996	0.00199892	2.00E-11	NA	ieu-b-109	rs2910949	G	T	0.354888	HDL cholesterol || id:ieu-b-109	TRUE	reported	igd	44.93561516
98	5	55857025	0.0308032	0.00243282	9.70E-37	NA	ieu-b-109	rs11429307	G	GT	0.808907	HDL cholesterol || id:ieu-b-109	TRUE	reported	igd	160.3133045
100	5	158003020	-0.0196653	0.00226256	3.60E-18	NA	ieu-b-109	rs2963468	G	A	0.235297	HDL cholesterol || id:ieu-b-109	TRUE	reported	igd	75.54379394
102	5	59337733	0.0114642	0.00199346	8.90E-09	NA	ieu-b-109	rs67016280	A	AT	0.547685	HDL cholesterol || id:ieu-b-109	TRUE	reported	igd	33.07274987
103	5	103998895	-0.0111295	0.00195815	1.30E-08	NA	ieu-b-109	rs34073570	C	CT	0.601311	HDL cholesterol || id:ieu-b-109	TRUE	reported	igd	32.30407005
104	5	108656635	0.0113186	0.00194381	5.80E-09	NA	ieu-b-109	rs1862205	A	G	0.404725	HDL cholesterol || id:ieu-b-109	TRUE	reported	igd	33.90592914
106	5	149211868	0.0133235	0.00206513	1.10E-10	NA	ieu-b-109	rs32578	A	G	0.309015	HDL cholesterol || id:ieu-b-109	TRUE	reported	igd	41.62360685
108	5	180416174	-0.060325	0.00841064	7.40E-13	NA	ieu-b-109	rs138354839	A	C	0.015099	HDL cholesterol || id:ieu-b-109	TRUE	reported	igd	51.4439636
114	5	131121165	-0.0316669	0.00510538	5.60E-10	NA	ieu-b-109	rs188502504	C	T	0.03643	HDL cholesterol || id:ieu-b-109	TRUE	reported	igd	38.47271236
119	6	143247161	0.0178151	0.00275536	1.00E-10	NA	ieu-b-109	rs62428831	C	T	0.141547	HDL cholesterol || id:ieu-b-109	TRUE	reported	igd	41.80398468
121	6	16825137	0.0131835	0.00210043	3.50E-10	NA	ieu-b-109	rs1240820	A	G	0.293164	HDL cholesterol || id:ieu-b-109	TRUE	reported	igd	39.39516026
122	6	30341480	-0.0116949	0.00194913	2.00E-09	NA	ieu-b-109	rs35224557	GT	G	0.597232	HDL cholesterol || id:ieu-b-109	TRUE	reported	igd	36.00056055
124	6	109641874	0.0187888	0.00194559	4.60E-22	NA	ieu-b-109	rs11381821	C	CA	0.530893	HDL cholesterol || id:ieu-b-109	TRUE	reported	igd	93.25954365
125	6	139831981	0.0197069	0.00196961	1.40E-23	NA	ieu-b-109	rs635769	C	T	0.628046	HDL cholesterol || id:ieu-b-109	TRUE	reported	igd	100.1092008
127	6	20313120	-0.0121004	0.00208231	6.20E-09	NA	ieu-b-109	rs9465693	A	C	0.304872	HDL cholesterol || id:ieu-b-109	TRUE	reported	igd	33.76809291
128	6	116322349	0.0161905	0.00194099	7.30E-17	NA	ieu-b-109	rs6934962	T	C	0.40151	HDL cholesterol || id:ieu-b-109	TRUE	reported	igd	69.57797356
129	6	139226630	-0.0108405	0.0019091	1.40E-08	NA	ieu-b-109	rs2750411	G	T	0.4919	HDL cholesterol || id:ieu-b-109	TRUE	reported	igd	32.24327312
130	6	7255610	0.0138981	0.00243644	1.20E-08	NA	ieu-b-109	rs75479205	G	A	0.189496	HDL cholesterol || id:ieu-b-109	TRUE	reported	igd	32.53848082
132	6	34335088	-0.0535763	0.00468184	2.50E-30	NA	ieu-b-109	rs147627829	A	G	0.043706	HDL cholesterol || id:ieu-b-109	TRUE	reported	igd	130.9514012
133	6	42914749	0.0162321	0.00217549	8.60E-14	NA	ieu-b-109	rs12205778	A	G	0.258895	HDL cholesterol || id:ieu-b-109	TRUE	reported	igd	55.67152092
136	6	163740322	-0.0134784	0.00194715	4.40E-12	NA	ieu-b-109	rs9347737	G	A	0.428295	HDL cholesterol || id:ieu-b-109	TRUE	reported	igd	47.91546569
137	7	12247330	-0.0121653	0.00201452	1.60E-09	NA	ieu-b-109	rs6460894	C	T	0.339247	HDL cholesterol || id:ieu-b-109	TRUE	reported	igd	36.46702455
138	7	17920253	-0.0272272	0.00194811	2.20E-44	NA	ieu-b-109	rs17138358	C	G	0.398392	HDL cholesterol || id:ieu-b-109	TRUE	reported	igd	195.3335583
139	7	101737327	-0.0109672	0.0019342	1.40E-08	NA	ieu-b-109	rs201441	G	T	0.580679	HDL cholesterol || id:ieu-b-109	TRUE	reported	igd	32.15041762
140	7	1051664	-0.0204944	0.00192772	2.10E-26	NA	ieu-b-109	rs10233430	C	T	0.427019	HDL cholesterol || id:ieu-b-109	TRUE	reported	igd	113.026521
141	7	50289669	0.01764	0.00203822	4.90E-18	NA	ieu-b-109	rs55935382	A	C	0.32503	HDL cholesterol || id:ieu-b-109	TRUE	reported	igd	74.90191024
142	7	134669523	-0.0161895	0.00273371	3.20E-09	NA	ieu-b-109	rs73151974	T	C	0.144024	HDL cholesterol || id:ieu-b-109	TRUE	reported	igd	35.071944
144	7	36179061	-0.0148127	0.00202533	2.60E-13	NA	ieu-b-109	rs2726111	G	A	0.667447	HDL cholesterol || id:ieu-b-109	TRUE	reported	igd	53.49026047
145	7	36269284	-0.0116029	0.00192757	1.80E-09	NA	ieu-b-109	rs2098368	T	C	0.54591	HDL cholesterol || id:ieu-b-109	TRUE	reported	igd	36.23352872
146	7	73039406	0.0372262	0.00237772	3.00E-55	NA	ieu-b-109	rs35493868	G	C	0.202024	HDL cholesterol || id:ieu-b-109	TRUE	reported	igd	245.1172303
147	7	95011948	0.0294539	0.00474735	5.50E-10	NA	ieu-b-109	rs183906992	C	T	0.04275	HDL cholesterol || id:ieu-b-109	TRUE	reported	igd	38.49292938
148	7	106962948	0.0170396	0.00227819	7.50E-14	NA	ieu-b-109	rs77605964	A	G	0.226924	HDL cholesterol || id:ieu-b-109	TRUE	reported	igd	55.94184151
149	7	150331377	-0.0170378	0.00247025	5.30E-12	NA	ieu-b-109	rs34940374	A	G	0.182973	HDL cholesterol || id:ieu-b-109	TRUE	reported	igd	47.57108596
150	7	6456091	0.0258181	0.00214379	2.10E-33	NA	ieu-b-109	rs13235365	T	C	0.273616	HDL cholesterol || id:ieu-b-109	TRUE	reported	igd	145.0380411
151	7	72823777	-0.0398667	0.0070049	1.30E-08	NA	ieu-b-109	rs42125	G	A	0.023208	HDL cholesterol || id:ieu-b-109	TRUE	reported	igd	32.39026836
152	7	109103912	0.0110554	0.00198306	2.50E-08	NA	ieu-b-109	rs12705595	A	G	0.37337	HDL cholesterol || id:ieu-b-109	TRUE	reported	igd	31.07957432
153	7	130442603	-0.0306539	0.00194176	3.80E-56	NA	ieu-b-109	rs34518086	C	CT	0.462705	HDL cholesterol || id:ieu-b-109	TRUE	reported	igd	249.21732
155	8	9183358	0.0872902	0.00329366	9.10E-155	NA	ieu-b-109	rs9987289	G	A	0.908737	HDL cholesterol || id:ieu-b-109	TRUE	reported	igd	702.37864
156	8	19871080	0.170089	0.00964674	1.40E-69	NA	ieu-b-109	rs75609851	A	G	0.010454	HDL cholesterol || id:ieu-b-109	TRUE	reported	igd	310.8774052
157	8	19906156	-0.0440664	0.00634192	3.70E-12	NA	ieu-b-109	rs140064750	C	T	0.024546	HDL cholesterol || id:ieu-b-109	TRUE	reported	igd	48.2804685
158	8	19941656	0.0678721	0.00587239	6.70E-31	NA	ieu-b-109	rs75662196	C	G	0.027941	HDL cholesterol || id:ieu-b-109	TRUE	reported	igd	133.5828307
159	8	95997165	-0.016225	0.00273721	3.10E-09	NA	ieu-b-109	rs61596977	T	C	0.140363	HDL cholesterol || id:ieu-b-109	TRUE	reported	igd	35.13589534
160	8	105907833	-0.0119226	0.00218189	4.60E-08	NA	ieu-b-109	rs2290866	T	C	0.253153	HDL cholesterol || id:ieu-b-109	TRUE	reported	igd	29.85891988
161	8	144302570	0.0331985	0.00243942	3.50E-42	NA	ieu-b-109	rs7817574	C	T	0.185003	HDL cholesterol || id:ieu-b-109	TRUE	reported	igd	185.2087977
162	8	9149612	0.0204692	0.00318925	1.40E-10	NA	ieu-b-109	rs330089	C	T	0.098081	HDL cholesterol || id:ieu-b-109	TRUE	reported	igd	41.19290878
163	8	19662937	-0.0939759	0.00728238	4.20E-38	NA	ieu-b-109	rs79153732	T	C	0.017377	HDL cholesterol || id:ieu-b-109	TRUE	reported	igd	166.5268101
164	8	71338185	-0.0150661	0.00193097	6.10E-15	NA	ieu-b-109	rs10504477	C	T	0.412192	HDL cholesterol || id:ieu-b-109	TRUE	reported	igd	60.87633357
165	8	103876780	0.0206138	0.00245873	5.10E-17	NA	ieu-b-109	rs2247355	T	C	0.182679	HDL cholesterol || id:ieu-b-109	TRUE	reported	igd	70.28979641
172	8	126480367	0.0360061	0.00199228	5.20E-73	NA	ieu-b-109	rs4871603	T	C	0.653471	HDL cholesterol || id:ieu-b-109	TRUE	reported	igd	326.6248821
173	8	19910292	0.089343	0.00862169	3.70E-25	NA	ieu-b-109	rs61435086	C	T	0.012312	HDL cholesterol || id:ieu-b-109	TRUE	reported	igd	107.3826471
174	8	34406540	0.0112399	0.00197917	1.40E-08	NA	ieu-b-109	rs7826177	C	T	0.635428	HDL cholesterol || id:ieu-b-109	TRUE	reported	igd	32.25199218
175	8	126445055	-0.0440494	0.00442834	2.60E-23	NA	ieu-b-109	rs72647336	A	G	0.056628	HDL cholesterol || id:ieu-b-109	TRUE	reported	igd	98.9454729
178	8	19692425	-0.0551041	0.00908791	1.30E-09	NA	ieu-b-109	rs75032664	G	C	0.012909	HDL cholesterol || id:ieu-b-109	TRUE	reported	igd	36.76526003
179	8	19845612	-0.0776969	0.00795635	1.60E-22	NA	ieu-b-109	rs142288236	T	C	0.01469	HDL cholesterol || id:ieu-b-109	TRUE	reported	igd	95.3624661
181	8	126629328	-0.020416	0.00211032	3.90E-22	NA	ieu-b-109	rs4871624	G	T	0.286726	HDL cholesterol || id:ieu-b-109	TRUE	reported	igd	93.59282023
184	9	117129592	0.013468	0.00191042	1.80E-12	NA	ieu-b-109	rs10119644	A	T	0.493902	HDL cholesterol || id:ieu-b-109	TRUE	reported	igd	49.69885154
186	9	106603816	0.0670758	0.010029	2.30E-11	NA	ieu-b-109	rs74500135	C	T	0.009847	HDL cholesterol || id:ieu-b-109	TRUE	reported	igd	44.7315873
189	9	131562232	-0.0131524	0.00211658	5.20E-10	NA	ieu-b-109	rs2417125	G	A	0.284014	HDL cholesterol || id:ieu-b-109	TRUE	reported	igd	38.6134397
191	9	136919416	0.0147205	0.00215114	7.70E-12	NA	ieu-b-109	rs2520096	G	A	0.270192	HDL cholesterol || id:ieu-b-109	TRUE	reported	igd	46.82800122
192	9	19360567	0.0224884	0.00327553	6.60E-12	NA	ieu-b-109	rs36036416	C	T	0.093353	HDL cholesterol || id:ieu-b-109	TRUE	reported	igd	47.13589978
193	9	92177897	-0.0122524	0.00194377	2.90E-10	NA	ieu-b-109	rs7036107	G	A	0.51098	HDL cholesterol || id:ieu-b-109	TRUE	reported	igd	39.73291544
194	9	95382297	-0.0161688	0.00251034	1.20E-10	NA	ieu-b-109	rs12686780	T	C	0.174998	HDL cholesterol || id:ieu-b-109	TRUE	reported	igd	41.48473645
196	9	107732530	0.0288034	0.0052496	4.10E-08	NA	ieu-b-109	rs147772065	C	G	0.034794	HDL cholesterol || id:ieu-b-109	TRUE	reported	igd	30.10460511
197	9	15304782	0.0498241	0.00273951	6.50E-74	NA	ieu-b-109	rs686030	A	C	0.858823	HDL cholesterol || id:ieu-b-109	TRUE	reported	igd	330.7737178
198	9	107586753	0.0465396	0.00284369	3.40E-60	NA	ieu-b-109	rs2066714	C	T	0.128622	HDL cholesterol || id:ieu-b-109	TRUE	reported	igd	267.8419763
199	10	17265447	0.0127581	0.00193081	3.90E-11	NA	ieu-b-109	rs11254464	C	T	0.423107	HDL cholesterol || id:ieu-b-109	TRUE	reported	igd	43.66070807
200	10	33967489	-0.0172909	0.00262706	4.60E-11	NA	ieu-b-109	rs34045894	A	G	0.15624	HDL cholesterol || id:ieu-b-109	TRUE	reported	igd	43.32046047
201	10	115799477	0.014562	0.00219637	3.40E-11	NA	ieu-b-109	rs4917675	C	T	0.254595	HDL cholesterol || id:ieu-b-109	TRUE	reported	igd	43.95708625
202	10	33647091	0.0173063	0.0021841	2.30E-15	NA	ieu-b-109	rs2804894	A	G	0.734831	HDL cholesterol || id:ieu-b-109	TRUE	reported	igd	62.7857762
204	10	80954251	0.0156949	0.00193455	4.90E-16	NA	ieu-b-109	rs703966	A	G	0.418881	HDL cholesterol || id:ieu-b-109	TRUE	reported	igd	65.81956956
205	10	126696496	-0.0116112	0.00191759	1.40E-09	NA	ieu-b-109	rs1970811	C	T	0.457743	HDL cholesterol || id:ieu-b-109	TRUE	reported	igd	36.66405947
206	10	33448764	-0.0233289	0.00409245	1.20E-08	NA	ieu-b-109	rs11009262	T	G	0.057318	HDL cholesterol || id:ieu-b-109	TRUE	reported	igd	32.4952295
207	10	45978598	0.0287501	0.00223129	5.50E-38	NA	ieu-b-109	rs11239536	A	T	0.240967	HDL cholesterol || id:ieu-b-109	TRUE	reported	igd	166.0215755
209	10	95309022	0.0238735	0.00288231	1.20E-16	NA	ieu-b-109	rs10786114	T	C	0.874851	HDL cholesterol || id:ieu-b-109	TRUE	reported	igd	68.60387714
210	10	113940329	-0.0360998	0.0021336	3.20E-64	NA	ieu-b-109	rs2792751	C	T	0.725031	HDL cholesterol || id:ieu-b-109	TRUE	reported	igd	286.27369
211	10	101891222	0.0107203	0.00194289	3.40E-08	NA	ieu-b-109	rs12781812	T	G	0.400915	HDL cholesterol || id:ieu-b-109	TRUE	reported	igd	30.44495256
212	10	113977211	-0.0305779	0.00274115	6.80E-29	NA	ieu-b-109	rs12411732	A	G	0.145572	HDL cholesterol || id:ieu-b-109	TRUE	reported	igd	124.4364345
214	11	48260700	0.0205942	0.00220494	9.60E-21	NA	ieu-b-109	rs57512892	T	TAC	0.595593	HDL cholesterol || id:ieu-b-109	TRUE	reported	igd	87.23567978
215	11	75451281	-0.0349311	0.00261254	9.00E-41	NA	ieu-b-109	rs559355	T	A	0.1573	HDL cholesterol || id:ieu-b-109	TRUE	reported	igd	178.770756
216	11	111421906	0.0295589	0.0048659	1.20E-09	NA	ieu-b-109	rs117847213	G	A	0.040812	HDL cholesterol || id:ieu-b-109	TRUE	reported	igd	36.9018405
217	11	117095283	0.074037	0.0037879	4.50E-85	NA	ieu-b-109	rs59781045	T	C	0.068117	HDL cholesterol || id:ieu-b-109	TRUE	reported	igd	382.0308764
218	11	27748493	-0.0218885	0.00235533	1.50E-20	NA	ieu-b-109	rs17309930	A	C	0.205132	HDL cholesterol || id:ieu-b-109	TRUE	reported	igd	86.36272233
219	11	64021821	-0.0364373	0.00335268	1.60E-27	NA	ieu-b-109	rs2302263	T	C	0.088695	HDL cholesterol || id:ieu-b-109	TRUE	reported	igd	118.1152623
220	11	95320808	-0.0167378	0.00248678	1.70E-11	NA	ieu-b-109	rs11021232	C	T	0.18096	HDL cholesterol || id:ieu-b-109	TRUE	reported	igd	45.30225979
222	11	116714293	-0.203479	0.0101857	8.70E-89	NA	ieu-b-109	rs141469619	G	A	0.009879	HDL cholesterol || id:ieu-b-109	TRUE	reported	igd	399.0756939
223	11	118952371	-0.0178217	0.00193829	3.80E-20	NA	ieu-b-109	rs4614	G	A	0.406222	HDL cholesterol || id:ieu-b-109	TRUE	reported	igd	84.53929015
224	11	2936952	-0.0262633	0.00329991	1.70E-15	NA	ieu-b-109	rs16928809	A	G	0.093089	HDL cholesterol || id:ieu-b-109	TRUE	reported	igd	63.34206946
225	11	47326073	0.0445866	0.00203342	1.40E-106	NA	ieu-b-109	rs12575456	A	G	0.321829	HDL cholesterol || id:ieu-b-109	TRUE	reported	igd	480.7866279
226	11	62603644	-0.0268923	0.00468314	9.30E-09	NA	ieu-b-109	rs117762989	T	C	0.043022	HDL cholesterol || id:ieu-b-109	TRUE	reported	igd	32.97459443
227	11	66066993	0.0161709	0.00193852	7.30E-17	NA	ieu-b-109	rs4930352	T	G	0.494128	HDL cholesterol || id:ieu-b-109	TRUE	reported	igd	69.58660692
228	11	110012143	-0.0158298	0.00220903	7.70E-13	NA	ieu-b-109	rs689183	T	G	0.751408	HDL cholesterol || id:ieu-b-109	TRUE	reported	igd	51.3505947
231	11	30418246	-0.011708	0.00205455	1.20E-08	NA	ieu-b-109	rs564832	C	T	0.315005	HDL cholesterol || id:ieu-b-109	TRUE	reported	igd	32.47355594
232	11	43806646	-0.0113564	0.00198239	1.00E-08	NA	ieu-b-109	rs34389751	GT	G	0.364973	HDL cholesterol || id:ieu-b-109	TRUE	reported	igd	32.81716157
234	11	76266172	-0.0105204	0.00191315	3.80E-08	NA	ieu-b-109	rs2155220	T	C	0.437951	HDL cholesterol || id:ieu-b-109	TRUE	reported	igd	30.23878316
235	11	122524951	0.0234498	0.00219817	1.40E-26	NA	ieu-b-109	rs11218738	A	G	0.249489	HDL cholesterol || id:ieu-b-109	TRUE	reported	igd	113.8029665
237	12	6731818	0.020513	0.00248318	1.40E-16	NA	ieu-b-109	rs10774439	A	G	0.814891	HDL cholesterol || id:ieu-b-109	TRUE	reported	igd	68.24012385
238	12	20470199	0.0283661	0.00240558	4.30E-32	NA	ieu-b-109	rs11045171	G	A	0.197605	HDL cholesterol || id:ieu-b-109	TRUE	reported	igd	139.0456799
239	12	33715933	0.0115056	0.00201679	1.20E-08	NA	ieu-b-109	rs7316878	C	T	0.43366	HDL cholesterol || id:ieu-b-109	TRUE	reported	igd	32.5458062
240	12	84017043	0.0114281	0.00198606	8.70E-09	NA	ieu-b-109	rs2645979	A	G	0.357369	HDL cholesterol || id:ieu-b-109	TRUE	reported	igd	33.11015275
241	12	125083714	-0.0259933	0.00322614	7.80E-16	NA	ieu-b-109	rs12229011	T	C	0.097467	HDL cholesterol || id:ieu-b-109	TRUE	reported	igd	64.91637619
242	12	9097523	0.0227709	0.00261356	3.00E-18	NA	ieu-b-109	rs11614202	G	A	0.841919	HDL cholesterol || id:ieu-b-109	TRUE	reported	igd	75.90900388
244	12	26463174	0.0145908	0.00221619	4.60E-11	NA	ieu-b-109	rs200573817	A	G	0.755213	HDL cholesterol || id:ieu-b-109	TRUE	reported	igd	43.34530637
245	12	57391292	0.0201986	0.00342748	3.80E-09	NA	ieu-b-109	rs58298943	T	C	0.084318	HDL cholesterol || id:ieu-b-109	TRUE	reported	igd	34.7288601
246	12	57839173	0.0306111	0.00222442	4.40E-43	NA	ieu-b-109	rs61352607	T	G	0.240851	HDL cholesterol || id:ieu-b-109	TRUE	reported	igd	189.3747792
248	12	125328375	-0.0239168	0.00204761	1.60E-31	NA	ieu-b-109	rs3924313	A	G	0.322221	HDL cholesterol || id:ieu-b-109	TRUE	reported	igd	136.4298839
250	12	71106648	-0.0109614	0.00191818	1.10E-08	NA	ieu-b-109	rs202079372	T	C	0.496313	HDL cholesterol || id:ieu-b-109	TRUE	reported	igd	32.65511256
252	12	124447407	0.0349928	0.00201845	2.50E-67	NA	ieu-b-109	rs71445274	T	A	0.336188	HDL cholesterol || id:ieu-b-109	TRUE	reported	igd	300.5517405
253	12	125265201	-0.041665	0.00206455	1.40E-90	NA	ieu-b-109	rs921919	A	G	0.669162	HDL cholesterol || id:ieu-b-109	TRUE	reported	igd	407.2769311
254	12	123199410	0.0377752	0.00233951	1.20E-58	NA	ieu-b-109	rs113740515	A	G	0.209452	HDL cholesterol || id:ieu-b-109	TRUE	reported	igd	260.7123371
256	12	56368078	-0.0114694	0.00192933	2.80E-09	NA	ieu-b-109	rs11171710	A	G	0.44814	HDL cholesterol || id:ieu-b-109	TRUE	reported	igd	35.339973
257	12	124167271	0.0328171	0.00592877	3.10E-08	NA	ieu-b-109	rs111363680	T	C	0.031354	HDL cholesterol || id:ieu-b-109	TRUE	reported	igd	30.63860906
258	13	113927208	0.0175151	0.00228914	2.00E-14	NA	ieu-b-109	rs9604045	T	G	0.253572	HDL cholesterol || id:ieu-b-109	TRUE	reported	igd	58.54345965
261	13	41689067	-0.0266417	0.00363105	2.20E-13	NA	ieu-b-109	rs117230571	G	A	0.076958	HDL cholesterol || id:ieu-b-109	TRUE	reported	igd	53.8340754
262	13	51201045	0.0171095	0.00293694	5.70E-09	NA	ieu-b-109	rs549058	T	G	0.120319	HDL cholesterol || id:ieu-b-109	TRUE	reported	igd	33.93769462
263	14	69273090	0.0166703	0.00224786	1.20E-13	NA	ieu-b-109	rs367677	G	A	0.239995	HDL cholesterol || id:ieu-b-109	TRUE	reported	igd	54.99790699
265	14	88605509	-0.020798	0.00352939	3.80E-09	NA	ieu-b-109	rs17124112	A	C	0.07993	HDL cholesterol || id:ieu-b-109	TRUE	reported	igd	34.72495533
267	14	69149814	-0.0232048	0.0041399	2.10E-08	NA	ieu-b-109	rs4899251	T	C	0.942012	HDL cholesterol || id:ieu-b-109	TRUE	reported	igd	31.41765797
268	14	81647878	-0.0128714	0.0020177	1.80E-10	NA	ieu-b-109	rs8007841	C	T	0.656767	HDL cholesterol || id:ieu-b-109	TRUE	reported	igd	40.69454861
269	14	103241799	0.0140932	0.00195101	5.10E-13	NA	ieu-b-109	rs7158166	C	T	0.593856	HDL cholesterol || id:ieu-b-109	TRUE	reported	igd	52.17928085
270	14	33175822	0.0109986	0.00197003	2.40E-08	NA	ieu-b-109	rs1955512	A	G	0.575802	HDL cholesterol || id:ieu-b-109	TRUE	reported	igd	31.16929547
272	14	105262368	-0.0254741	0.00196826	2.60E-38	NA	ieu-b-109	rs2498786	G	C	0.615979	HDL cholesterol || id:ieu-b-109	TRUE	reported	igd	167.5060954
273	15	58577163	-0.0479223	0.0023419	4.60E-93	NA	ieu-b-109	rs10162642	A	G	0.211684	HDL cholesterol || id:ieu-b-109	TRUE	reported	igd	418.732301
274	15	58722590	-0.118787	0.00234184	1.00E-200	NA	ieu-b-109	rs35980001	G	GC	0.786507	HDL cholesterol || id:ieu-b-109	TRUE	reported	igd	2572.890117
275	15	83511271	0.014345	0.00228637	3.50E-10	NA	ieu-b-109	rs1270076	G	A	0.776823	HDL cholesterol || id:ieu-b-109	TRUE	reported	igd	39.36460781
276	15	43130406	-0.0150577	0.00247598	1.20E-09	NA	ieu-b-109	rs147460434	A	AAAAAT	0.817739	HDL cholesterol || id:ieu-b-109	TRUE	reported	igd	36.98459486
278	15	41888918	0.018911	0.0020591	4.20E-20	NA	ieu-b-109	rs7170463	G	A	0.311432	HDL cholesterol || id:ieu-b-109	TRUE	reported	igd	84.34745083
280	15	58714787	0.0211366	0.0031235	1.30E-11	NA	ieu-b-109	rs11631178	C	T	0.103811	HDL cholesterol || id:ieu-b-109	TRUE	reported	igd	45.79152282
281	15	74712937	-0.0238891	0.00336295	1.20E-12	NA	ieu-b-109	rs28362901	A	C	0.088332	HDL cholesterol || id:ieu-b-109	TRUE	reported	igd	50.4610875
282	15	31637569	-0.0154472	0.00253932	1.20E-09	NA	ieu-b-109	rs28510484	C	G	0.170462	HDL cholesterol || id:ieu-b-109	TRUE	reported	igd	37.00518011
283	15	58671721	-0.10102	0.00207033	1.00E-200	NA	ieu-b-109	rs1601934	A	G	0.687495	HDL cholesterol || id:ieu-b-109	TRUE	reported	igd	2380.857636
285	16	56711375	-0.0747244	0.00477284	3.00E-55	NA	ieu-b-109	rs4784709	A	T	0.959159	HDL cholesterol || id:ieu-b-109	TRUE	reported	igd	245.114482
286	16	4677604	-0.0166869	0.00281852	3.20E-09	NA	ieu-b-109	rs12921195	A	C	0.139503	HDL cholesterol || id:ieu-b-109	TRUE	reported	igd	35.05152636
287	16	28529461	0.010866	0.00194729	2.40E-08	NA	ieu-b-109	rs201639483	T	TA	0.595687	HDL cholesterol || id:ieu-b-109	TRUE	reported	igd	31.13694388
288	16	56432217	-0.0528133	0.00579493	8.00E-20	NA	ieu-b-109	rs112233856	G	A	0.028541	HDL cholesterol || id:ieu-b-109	TRUE	reported	igd	83.05926258
289	16	67940350	0.0587349	0.00295144	4.00E-88	NA	ieu-b-109	rs55781197	G	A	0.115034	HDL cholesterol || id:ieu-b-109	TRUE	reported	igd	396.0248146
291	16	56445194	0.0324769	0.00554864	4.80E-09	NA	ieu-b-109	rs113966472	A	G	0.032408	HDL cholesterol || id:ieu-b-109	TRUE	reported	igd	34.25893745
292	16	57220016	-0.0220239	0.00190185	5.20E-31	NA	ieu-b-109	rs7186799	C	A	0.437388	HDL cholesterol || id:ieu-b-109	TRUE	reported	igd	134.1015448
293	16	66997756	-0.0629378	0.00871711	5.20E-13	NA	ieu-b-109	rs71647892	C	T	0.011842	HDL cholesterol || id:ieu-b-109	TRUE	reported	igd	52.1285822
295	16	53818167	-0.0140121	0.00191313	2.40E-13	NA	ieu-b-109	rs9933509	C	T	0.413899	HDL cholesterol || id:ieu-b-109	TRUE	reported	igd	53.64328212
296	16	56579961	-0.0944291	0.00849948	1.10E-28	NA	ieu-b-109	rs75152587	T	G	0.012738	HDL cholesterol || id:ieu-b-109	TRUE	reported	igd	123.4311678
298	16	57235644	-0.0197681	0.00189019	1.30E-25	NA	ieu-b-109	rs4330777	A	G	0.474907	HDL cholesterol || id:ieu-b-109	TRUE	reported	igd	109.3746776
299	16	57542242	-0.0417453	0.00540785	1.20E-14	NA	ieu-b-109	rs140164052	A	G	0.031786	HDL cholesterol || id:ieu-b-109	TRUE	reported	igd	59.58867777
300	16	85951258	0.0122457	0.00213341	9.50E-09	NA	ieu-b-109	rs12926854	G	A	0.269909	HDL cholesterol || id:ieu-b-109	TRUE	reported	igd	32.9470419
301	16	88029685	-0.015349	0.00189969	6.50E-16	NA	ieu-b-109	rs11640494	A	G	0.456655	HDL cholesterol || id:ieu-b-109	TRUE	reported	igd	65.28186435
302	16	56834254	-0.106795	0.00325908	1.00E-200	NA	ieu-b-109	rs79600951	G	C	0.092057	HDL cholesterol || id:ieu-b-109	TRUE	reported	igd	1073.765998
303	16	57052583	0.0482826	0.00697677	4.50E-12	NA	ieu-b-109	rs116857878	T	C	0.020363	HDL cholesterol || id:ieu-b-109	TRUE	reported	igd	47.89281176
305	17	40781561	-0.0175318	0.00212461	1.60E-16	NA	ieu-b-109	rs34138141	T	G	0.280655	HDL cholesterol || id:ieu-b-109	TRUE	reported	igd	68.09142491
307	17	66823805	-0.0466304	0.00408312	3.30E-30	NA	ieu-b-109	rs112001035	A	G	0.060492	HDL cholesterol || id:ieu-b-109	TRUE	reported	igd	130.4222968
308	17	76769605	0.0109209	0.00192614	1.40E-08	NA	ieu-b-109	rs7218647	A	G	0.559041	HDL cholesterol || id:ieu-b-109	TRUE	reported	igd	32.14689339
309	17	495327	-0.0188553	0.00241089	5.20E-15	NA	ieu-b-109	rs141062196	A	G	0.194436	HDL cholesterol || id:ieu-b-109	TRUE	reported	igd	61.16598191
310	17	76391653	0.0296373	0.00191152	3.20E-54	NA	ieu-b-109	rs4969141	T	C	0.489676	HDL cholesterol || id:ieu-b-109	TRUE	reported	igd	240.3905713
311	17	8059117	-0.0124258	0.00205083	1.40E-09	NA	ieu-b-109	rs3027167	T	C	0.682038	HDL cholesterol || id:ieu-b-109	TRUE	reported	igd	36.71024174
313	17	37817482	0.0278808	0.002156	3.00E-38	NA	ieu-b-109	rs2271308	C	T	0.733051	HDL cholesterol || id:ieu-b-109	TRUE	reported	igd	167.2286943
314	17	38505824	-0.0162577	0.00217179	7.10E-14	NA	ieu-b-109	rs2586116	G	C	0.259435	HDL cholesterol || id:ieu-b-109	TRUE	reported	igd	56.03771295
315	17	53382829	0.0128326	0.00213876	2.00E-09	NA	ieu-b-109	rs3794752	C	T	0.280634	HDL cholesterol || id:ieu-b-109	TRUE	reported	igd	36.00004619
316	17	7438834	0.01845	0.00202095	6.90E-20	NA	ieu-b-109	rs8081548	A	T	0.658521	HDL cholesterol || id:ieu-b-109	TRUE	reported	igd	83.34498121
317	17	66465744	0.0134187	0.00236186	1.30E-08	NA	ieu-b-109	rs35566853	C	CT	0.783232	HDL cholesterol || id:ieu-b-109	TRUE	reported	igd	32.27828372
318	18	104473	0.015477	0.00268496	8.20E-09	NA	ieu-b-109	rs56017932	C	G	0.20048	HDL cholesterol || id:ieu-b-109	TRUE	reported	igd	33.22735525
319	18	58027496	0.0280646	0.00510538	3.90E-08	NA	ieu-b-109	rs73455693	A	G	0.037231	HDL cholesterol || id:ieu-b-109	TRUE	reported	igd	30.2175617
320	18	21127910	0.0162767	0.00190927	1.50E-17	NA	ieu-b-109	rs2435307	T	C	0.48634	HDL cholesterol || id:ieu-b-109	TRUE	reported	igd	72.67681231
322	18	47171888	0.0839587	0.0025068	1.00E-200	NA	ieu-b-109	rs8086351	G	C	0.824212	HDL cholesterol || id:ieu-b-109	TRUE	reported	igd	1121.734013
323	18	57739072	-0.0229777	0.00215861	1.80E-26	NA	ieu-b-109	rs11664369	T	C	0.267061	HDL cholesterol || id:ieu-b-109	TRUE	reported	igd	113.3085261
324	18	19678537	-0.0143608	0.0022075	7.70E-11	NA	ieu-b-109	rs983663	G	A	0.251682	HDL cholesterol || id:ieu-b-109	TRUE	reported	igd	42.32078288
325	18	46781014	0.0453058	0.00656295	5.10E-12	NA	ieu-b-109	rs150237291	C	T	0.021799	HDL cholesterol || id:ieu-b-109	TRUE	reported	igd	47.65486741
326	18	29797958	0.0108517	0.00191658	1.50E-08	NA	ieu-b-109	rs680321	C	T	0.456556	HDL cholesterol || id:ieu-b-109	TRUE	reported	igd	32.05822731
327	18	47429022	0.0300361	0.00280916	1.10E-26	NA	ieu-b-109	rs2298624	T	C	0.132532	HDL cholesterol || id:ieu-b-109	TRUE	reported	igd	114.3225706
328	19	7220745	-0.0139042	0.00192656	5.30E-13	NA	ieu-b-109	rs4804101	T	G	0.438994	HDL cholesterol || id:ieu-b-109	TRUE	reported	igd	52.08645301
331	19	52343496	-0.0159539	0.00210812	3.80E-14	NA	ieu-b-109	rs12462109	T	C	0.287067	HDL cholesterol || id:ieu-b-109	TRUE	reported	igd	57.271812
332	19	54800500	0.0417949	0.00228709	1.30E-74	NA	ieu-b-109	rs367070	G	A	0.225571	HDL cholesterol || id:ieu-b-109	TRUE	reported	igd	333.9472878
333	19	7962429	0.0127257	0.00211531	1.80E-09	NA	ieu-b-109	rs554146	C	A	0.704992	HDL cholesterol || id:ieu-b-109	TRUE	reported	igd	36.19204859
334	19	8424060	0.0457487	0.00411744	1.10E-28	NA	ieu-b-109	rs62117487	G	A	0.057038	HDL cholesterol || id:ieu-b-109	TRUE	reported	igd	123.4527607
336	19	33891013	-0.0236953	0.0021125	3.40E-29	NA	ieu-b-109	rs62102718	T	A	0.286413	HDL cholesterol || id:ieu-b-109	TRUE	reported	igd	125.8139616
337	19	45444742	0.0400846	0.00199508	8.70E-90	NA	ieu-b-109	rs4803773	G	A	0.498722	HDL cholesterol || id:ieu-b-109	TRUE	reported	igd	403.6754407
338	19	18614935	0.0141902	0.00242811	5.10E-09	NA	ieu-b-109	rs7251640	C	T	0.194019	HDL cholesterol || id:ieu-b-109	TRUE	reported	igd	34.15373211
341	20	17596155	-0.0217809	0.00263979	1.60E-16	NA	ieu-b-109	rs1132274	A	C	0.154029	HDL cholesterol || id:ieu-b-109	TRUE	reported	igd	68.07861836
342	20	46340974	0.0259271	0.0023605	4.60E-28	NA	ieu-b-109	rs6018652	A	G	0.792888	HDL cholesterol || id:ieu-b-109	TRUE	reported	igd	120.641777
343	20	55836040	0.0159783	0.0021911	3.00E-13	NA	ieu-b-109	rs6123685	A	G	0.254745	HDL cholesterol || id:ieu-b-109	TRUE	reported	igd	53.17831766
344	20	571467	-0.05557	0.0078389	1.40E-12	NA	ieu-b-109	rs144033177	C	A	0.015822	HDL cholesterol || id:ieu-b-109	TRUE	reported	igd	50.25374073
346	20	44801556	0.0452639	0.00821382	3.60E-08	NA	ieu-b-109	rs77767539	A	G	0.014299	HDL cholesterol || id:ieu-b-109	TRUE	reported	igd	30.36766699
348	20	30143278	0.0146541	0.00255516	9.70E-09	NA	ieu-b-109	rs6059958	T	C	0.170742	HDL cholesterol || id:ieu-b-109	TRUE	reported	igd	32.89121762
350	20	44551855	-0.0609299	0.00239207	4.10E-143	NA	ieu-b-109	rs6073958	C	T	0.198804	HDL cholesterol || id:ieu-b-109	TRUE	reported	igd	648.8002545
351	20	21910266	-0.0128	0.00192763	3.10E-11	NA	ieu-b-109	rs6075860	A	G	0.56549	HDL cholesterol || id:ieu-b-109	TRUE	reported	igd	44.09307993
352	20	57459868	-0.0434476	0.00626364	4.00E-12	NA	ieu-b-109	rs76602912	C	T	0.023789	HDL cholesterol || id:ieu-b-109	TRUE	reported	igd	48.11448647
353	21	46571889	-0.0105618	0.00193239	4.60E-08	NA	ieu-b-109	rs407133	C	G	0.558791	HDL cholesterol || id:ieu-b-109	TRUE	reported	igd	29.87336641
354	21	46271452	-0.0177425	0.00191993	2.40E-20	NA	ieu-b-109	rs235314	T	C	0.532212	HDL cholesterol || id:ieu-b-109	TRUE	reported	igd	85.39976743
355	21	16411667	-0.01272	0.00218963	6.30E-09	NA	ieu-b-109	rs7281183	A	G	0.737142	HDL cholesterol || id:ieu-b-109	TRUE	reported	igd	33.746645
356	21	46898174	-0.0155836	0.00235595	3.70E-11	NA	ieu-b-109	rs2236464	C	T	0.212102	HDL cholesterol || id:ieu-b-109	TRUE	reported	igd	43.75234104
357	21	43718792	0.0108813	0.00194098	2.10E-08	NA	ieu-b-109	rs3746915	G	A	0.580939	HDL cholesterol || id:ieu-b-109	TRUE	reported	igd	31.42803999
359	22	30900128	0.0147253	0.00268902	4.30E-08	NA	ieu-b-109	rs11704977	T	C	0.149996	HDL cholesterol || id:ieu-b-109	TRUE	reported	igd	29.98734995
361	22	38954703	-0.0163821	0.00199965	2.60E-16	NA	ieu-b-109	rs9622830	G	C	0.354212	HDL cholesterol || id:ieu-b-109	TRUE	reported	igd	67.11645661
362	22	29970989	-0.0143462	0.00226779	2.50E-10	NA	ieu-b-109	rs460428	C	T	0.230673	HDL cholesterol || id:ieu-b-109	TRUE	reported	igd	40.01897307
