# Supplementary material for: Hypertension, Dyslipidemia, and Adhesive Capsulitis: A Bidirectional Two‐Sample Mendelian Randomization Study of the European Population
Source: Genet Res (Camb). 2026 May 17;2026:6618466. doi: 10.1155/genr/6618466 (PMC13180687; doi:10.1155/genr/6618466)
Supplement: Supplementary file 9 — Supporting Information 9 Supporting 9. Supporting Table 4. Instrumental variables of triglycerides. [file GENR-2026-6618466-s006.csv]

	chr.exposure	pos.exposure	beta.exposure	se.exposure	pval.exposure	samplesize.exposure	id.exposure	SNP	effect_allele.exposure	other_allele.exposure	eaf.exposure	exposure	mr_keep.exposure	pval_origin.exposure	data_source.exposure	F
1	1	39372345	-0.0154891	0.00277738	2.40E-08	NA	ieu-b-111	rs200610097	C	CA	0.844298	triglycerides || id:ieu-b-111	TRUE	reported	igd	31.10138935
2	1	40048009	0.0250232	0.00237577	6.10E-26	NA	ieu-b-111	rs11206374	A	G	0.224815	triglycerides || id:ieu-b-111	TRUE	reported	igd	110.9366218
4	1	62904575	-0.0777322	0.00207793	1.00E-200	NA	ieu-b-111	rs9436661	G	T	0.352919	triglycerides || id:ieu-b-111	TRUE	reported	igd	1399.387927
5	1	110501967	-0.0119887	0.00215665	2.70E-08	NA	ieu-b-111	rs34302257	C	CA	0.649475	triglycerides || id:ieu-b-111	TRUE	reported	igd	30.9017359
6	1	149871905	-0.0247492	0.00362188	8.30E-12	NA	ieu-b-111	rs1044808	C	G	0.081237	triglycerides || id:ieu-b-111	TRUE	reported	igd	46.69305038
8	1	172355276	-0.0137618	0.00200182	6.20E-12	NA	ieu-b-111	rs9425589	A	G	0.566781	triglycerides || id:ieu-b-111	TRUE	reported	igd	47.26051682
9	1	23823798	0.0208341	0.00357696	5.70E-09	NA	ieu-b-111	rs1009590	C	G	0.914935	triglycerides || id:ieu-b-111	TRUE	reported	igd	33.92496061
11	1	54877103	0.0156106	0.00207578	5.50E-14	NA	ieu-b-111	rs213494	T	C	0.648345	triglycerides || id:ieu-b-111	TRUE	reported	igd	56.55546472
13	1	118143517	-0.0125327	0.00214567	5.20E-09	NA	ieu-b-111	rs320369	G	A	0.683292	triglycerides || id:ieu-b-111	TRUE	reported	igd	34.11626351
14	1	178502677	0.0131387	0.00219147	2.00E-09	NA	ieu-b-111	rs10631642	C	CTTT	0.689424	triglycerides || id:ieu-b-111	TRUE	reported	igd	35.94444346
16	1	203511492	-0.0128072	0.00198554	1.10E-10	NA	ieu-b-111	rs36043408	A	G	0.502153	triglycerides || id:ieu-b-111	TRUE	reported	igd	41.60534546
18	1	230301811	-0.0481745	0.0020373	1.30E-123	NA	ieu-b-111	rs11122450	G	T	0.611733	triglycerides || id:ieu-b-111	TRUE	reported	igd	559.1424844
19	1	40435999	-0.0124181	0.00222753	2.50E-08	NA	ieu-b-111	rs2131311	G	A	0.714636	triglycerides || id:ieu-b-111	TRUE	reported	igd	31.07858323
20	1	51149820	0.0268214	0.00346931	1.10E-14	NA	ieu-b-111	rs112108602	A	AG	0.909696	triglycerides || id:ieu-b-111	TRUE	reported	igd	59.7688226
21	1	98478981	-0.0212127	0.00267054	2.00E-15	NA	ieu-b-111	rs1938566	T	C	0.834537	triglycerides || id:ieu-b-111	TRUE	reported	igd	63.09453672
22	1	205070573	0.0135651	0.00202953	2.30E-11	NA	ieu-b-111	rs11240358	A	G	0.394026	triglycerides || id:ieu-b-111	TRUE	reported	igd	44.67381888
25	2	20368519	-0.0181218	0.00198519	6.90E-20	NA	ieu-b-111	rs1473886	T	G	0.477624	triglycerides || id:ieu-b-111	TRUE	reported	igd	83.32907076
26	2	121309231	0.015323	0.00227424	1.60E-11	NA	ieu-b-111	rs954244	G	C	0.254641	triglycerides || id:ieu-b-111	TRUE	reported	igd	45.39552532
27	2	219184275	-0.0134774	0.00204919	4.80E-11	NA	ieu-b-111	rs2382825	T	C	0.622954	triglycerides || id:ieu-b-111	TRUE	reported	igd	43.25594566
30	2	27744937	-0.0505491	0.00847063	2.40E-09	NA	ieu-b-111	rs150419156	A	G	0.015259	triglycerides || id:ieu-b-111	TRUE	reported	igd	35.61176195
31	2	28646847	0.0232557	0.00292788	2.00E-15	NA	ieu-b-111	rs10210970	T	C	0.131448	triglycerides || id:ieu-b-111	TRUE	reported	igd	63.08851676
33	2	203431804	0.0218939	0.00303176	5.10E-13	NA	ieu-b-111	rs3731696	G	A	0.121188	triglycerides || id:ieu-b-111	TRUE	reported	igd	52.15004089
36	2	227232047	-0.0140007	0.00225386	5.20E-10	NA	ieu-b-111	rs12475332	G	T	0.260988	triglycerides || id:ieu-b-111	TRUE	reported	igd	38.58723483
38	2	28489549	0.0263468	0.00416714	2.60E-10	NA	ieu-b-111	rs72784786	A	G	0.060638	triglycerides || id:ieu-b-111	TRUE	reported	igd	39.97399899
39	2	37095139	-0.0137812	0.00200389	6.10E-12	NA	ieu-b-111	rs6752845	C	G	0.431425	triglycerides || id:ieu-b-111	TRUE	reported	igd	47.2959927
40	2	59313974	-0.0123561	0.00203065	1.20E-09	NA	ieu-b-111	rs7424120	T	C	0.601724	triglycerides || id:ieu-b-111	TRUE	reported	igd	37.02462841
41	2	65276049	-0.0184832	0.00200785	3.40E-20	NA	ieu-b-111	rs1009360	C	T	0.41859	triglycerides || id:ieu-b-111	TRUE	reported	igd	84.74026667
42	2	85796961	0.0112719	0.00202045	2.40E-08	NA	ieu-b-111	rs5832650	C	CA	0.59295	triglycerides || id:ieu-b-111	TRUE	reported	igd	31.12404754
43	2	171583876	-0.01279	0.00210534	1.20E-09	NA	ieu-b-111	rs1420384	T	G	0.66699	triglycerides || id:ieu-b-111	TRUE	reported	igd	36.90580101
44	2	119745127	0.0410641	0.00692419	3.00E-09	NA	ieu-b-111	rs11904650	G	A	0.020999	triglycerides || id:ieu-b-111	TRUE	reported	igd	35.17099828
45	2	165467068	0.0115011	0.00199472	8.10E-09	NA	ieu-b-111	rs4128205	C	A	0.509173	triglycerides || id:ieu-b-111	TRUE	reported	igd	33.24397181
47	2	50731010	-0.0117482	0.00207507	1.50E-08	NA	ieu-b-111	rs62135012	A	G	0.357929	triglycerides || id:ieu-b-111	TRUE	reported	igd	32.05348019
49	2	202379923	-0.0121198	0.00212221	1.10E-08	NA	ieu-b-111	rs78545596	TAA	T	0.370326	triglycerides || id:ieu-b-111	TRUE	reported	igd	32.61461255
50	2	242395674	-0.0142305	0.00201176	1.50E-12	NA	ieu-b-111	rs4675812	A	G	0.587882	triglycerides || id:ieu-b-111	TRUE	reported	igd	50.03639499
51	3	52516293	0.0298848	0.00253832	5.30E-32	NA	ieu-b-111	rs6800707	G	C	0.810543	triglycerides || id:ieu-b-111	TRUE	reported	igd	138.6136484
53	3	156810578	0.0120882	0.00202424	2.30E-09	NA	ieu-b-111	rs62274099	T	C	0.424205	triglycerides || id:ieu-b-111	TRUE	reported	igd	35.66131053
54	3	188439236	0.0117624	0.00208003	1.60E-08	NA	ieu-b-111	rs2137557	C	T	0.645612	triglycerides || id:ieu-b-111	TRUE	reported	igd	31.97795753
55	3	69879670	0.0109684	0.00200571	4.50E-08	NA	ieu-b-111	rs6805924	T	G	0.430548	triglycerides || id:ieu-b-111	TRUE	reported	igd	29.90531016
56	3	135956305	0.0291133	0.00234718	2.50E-35	NA	ieu-b-111	rs684773	C	A	0.766797	triglycerides || id:ieu-b-111	TRUE	reported	igd	153.8466733
57	3	12473045	0.0202549	0.00236652	1.10E-17	NA	ieu-b-111	rs3103310	G	A	0.241785	triglycerides || id:ieu-b-111	TRUE	reported	igd	73.25510226
58	3	37025661	-0.0118516	0.00199656	2.90E-09	NA	ieu-b-111	rs9831084	C	T	0.461922	triglycerides || id:ieu-b-111	TRUE	reported	igd	35.23605418
59	3	127397553	0.0147856	0.00247772	2.40E-09	NA	ieu-b-111	rs9859117	C	G	0.202649	triglycerides || id:ieu-b-111	TRUE	reported	igd	35.6099598
60	3	142110644	-0.0165938	0.00295427	1.90E-08	NA	ieu-b-111	rs73238173	G	C	0.129955	triglycerides || id:ieu-b-111	TRUE	reported	igd	31.54927361
64	3	12132016	0.025209	0.0040263	3.80E-10	NA	ieu-b-111	rs34389637	C	CT	0.934514	triglycerides || id:ieu-b-111	TRUE	reported	igd	39.20098727
66	3	47345386	-0.0118952	0.00205212	6.80E-09	NA	ieu-b-111	rs55807798	A	AT	0.421424	triglycerides || id:ieu-b-111	TRUE	reported	igd	33.59974809
69	4	39646631	-0.0152674	0.00252148	1.40E-09	NA	ieu-b-111	rs12504746	T	C	0.192857	triglycerides || id:ieu-b-111	TRUE	reported	igd	36.66208358
70	4	55535336	-0.0139399	0.00204019	8.30E-12	NA	ieu-b-111	rs2237029	A	G	0.601353	triglycerides || id:ieu-b-111	TRUE	reported	igd	46.68486615
71	4	69446344	0.0195598	0.00240753	4.50E-16	NA	ieu-b-111	rs13101504	G	T	0.412851	triglycerides || id:ieu-b-111	TRUE	reported	igd	66.00600303
72	4	124743259	0.0139021	0.00231385	1.90E-09	NA	ieu-b-111	rs1347188	G	A	0.245797	triglycerides || id:ieu-b-111	TRUE	reported	igd	36.09844079
75	4	89704367	0.0149897	0.00203847	1.90E-13	NA	ieu-b-111	rs13118477	A	G	0.392654	triglycerides || id:ieu-b-111	TRUE	reported	igd	54.07235241
76	4	110766064	0.0465516	0.00710636	5.70E-11	NA	ieu-b-111	rs148827772	G	A	0.022544	triglycerides || id:ieu-b-111	TRUE	reported	igd	42.91141606
77	4	157682598	-0.0160248	0.00237585	1.50E-11	NA	ieu-b-111	rs11100083	C	T	0.226214	triglycerides || id:ieu-b-111	TRUE	reported	igd	45.49306847
78	4	15102518	0.0116923	0.00210543	2.80E-08	NA	ieu-b-111	rs2604568	A	T	0.663895	triglycerides || id:ieu-b-111	TRUE	reported	igd	30.84013828
80	4	87985166	0.0338197	0.00203602	5.80E-62	NA	ieu-b-111	rs3775228	T	C	0.399717	triglycerides || id:ieu-b-111	TRUE	reported	igd	275.9138191
86	5	55783832	-0.0196036	0.00281241	3.20E-12	NA	ieu-b-111	rs72644085	C	T	0.146036	triglycerides || id:ieu-b-111	TRUE	reported	igd	48.58614348
87	5	55794120	0.0317126	0.00378401	5.30E-17	NA	ieu-b-111	rs373798	ATTTTACAGAGAGCTGATTGGTCTG	A	0.917018	triglycerides || id:ieu-b-111	TRUE	reported	igd	70.23558095
88	5	130672958	0.0329807	0.00529922	4.90E-10	NA	ieu-b-111	rs193735	A	G	0.036665	triglycerides || id:ieu-b-111	TRUE	reported	igd	38.73413563
91	5	176750688	0.0149941	0.00239634	3.90E-10	NA	ieu-b-111	rs62397245	G	C	0.22236	triglycerides || id:ieu-b-111	TRUE	reported	igd	39.15091912
92	5	55990342	-0.0123657	0.00207937	2.70E-09	NA	ieu-b-111	rs11746801	A	G	0.637069	triglycerides || id:ieu-b-111	TRUE	reported	igd	35.36485605
93	5	67714246	0.0177909	0.00205178	4.30E-18	NA	ieu-b-111	rs4976033	G	A	0.402122	triglycerides || id:ieu-b-111	TRUE	reported	igd	75.18518684
94	5	90255685	0.0157533	0.00224582	2.30E-12	NA	ieu-b-111	rs7704653	G	A	0.723029	triglycerides || id:ieu-b-111	TRUE	reported	igd	49.20295969
96	5	157925297	-0.0154305	0.00201429	1.90E-14	NA	ieu-b-111	rs13354321	C	T	0.409787	triglycerides || id:ieu-b-111	TRUE	reported	igd	58.68323337
97	5	78531337	-0.0145732	0.00202974	7.00E-13	NA	ieu-b-111	rs1316753	C	G	0.394062	triglycerides || id:ieu-b-111	TRUE	reported	igd	51.54980893
98	5	112490629	0.0138858	0.00236622	4.40E-09	NA	ieu-b-111	rs7714361	C	A	0.233667	triglycerides || id:ieu-b-111	TRUE	reported	igd	34.43734015
99	5	118729286	-0.0206988	0.00224699	3.20E-20	NA	ieu-b-111	rs1045241	T	C	0.270943	triglycerides || id:ieu-b-111	TRUE	reported	igd	84.85669008
102	5	153800513	0.0151978	0.00261808	6.40E-09	NA	ieu-b-111	rs7244	A	G	0.174166	triglycerides || id:ieu-b-111	TRUE	reported	igd	33.69718749
103	6	7249460	-0.0155231	0.0026035	2.50E-09	NA	ieu-b-111	rs78588343	A	G	0.176216	triglycerides || id:ieu-b-111	TRUE	reported	igd	35.55001407
105	6	32525981	0.037979	0.00423249	2.90E-19	NA	ieu-b-111	rs186413375	C	A	0.083486	triglycerides || id:ieu-b-111	TRUE	reported	igd	80.518041
106	6	72522321	-0.0471717	0.00791884	2.60E-09	NA	ieu-b-111	rs138191773	A	G	0.017021	triglycerides || id:ieu-b-111	TRUE	reported	igd	35.48443952
107	6	133797208	-0.0122839	0.00212321	7.20E-09	NA	ieu-b-111	rs9373056	T	C	0.320263	triglycerides || id:ieu-b-111	TRUE	reported	igd	33.47223201
108	6	139835498	-0.0285849	0.00201656	1.30E-45	NA	ieu-b-111	rs17585887	C	T	0.591074	triglycerides || id:ieu-b-111	TRUE	reported	igd	200.9319913
109	6	140611419	-0.0154993	0.00246511	3.20E-10	NA	ieu-b-111	rs9376511	G	A	0.203288	triglycerides || id:ieu-b-111	TRUE	reported	igd	39.53207334
110	6	20486798	-0.0189544	0.00254235	9.00E-14	NA	ieu-b-111	rs4134963	T	C	0.189878	triglycerides || id:ieu-b-111	TRUE	reported	igd	55.58369783
115	6	107437166	-0.0133153	0.00213196	4.20E-10	NA	ieu-b-111	rs62427982	T	C	0.32217	triglycerides || id:ieu-b-111	TRUE	reported	igd	39.00693599
119	6	29956755	-0.0270918	0.0048226	1.90E-08	NA	ieu-b-111	rs35786744	A	AT	0.953453	triglycerides || id:ieu-b-111	TRUE	reported	igd	31.55813056
122	6	109189021	0.0163067	0.0024101	1.30E-11	NA	ieu-b-111	rs9480889	G	C	0.783137	triglycerides || id:ieu-b-111	TRUE	reported	igd	45.7783429
123	6	127435106	0.0267283	0.0019907	4.20E-41	NA	ieu-b-111	rs6916318	T	A	0.530533	triglycerides || id:ieu-b-111	TRUE	reported	igd	180.27233
124	6	160562481	0.0138633	0.00231292	2.00E-09	NA	ieu-b-111	rs73025562	A	G	0.245879	triglycerides || id:ieu-b-111	TRUE	reported	igd	35.926098
125	7	5574239	0.0157124	0.00245601	1.60E-10	NA	ieu-b-111	rs852388	C	G	0.211278	triglycerides || id:ieu-b-111	TRUE	reported	igd	40.92821671
126	7	15906686	-0.0155759	0.00206772	5.00E-14	NA	ieu-b-111	rs35140741	CAAAAAAAA	C	0.634615	triglycerides || id:ieu-b-111	TRUE	reported	igd	56.74412115
127	7	44267538	-0.0319865	0.00426882	6.70E-14	NA	ieu-b-111	rs62459095	T	C	0.061781	triglycerides || id:ieu-b-111	TRUE	reported	igd	56.14560792
128	7	72856269	-0.122769	0.00301848	1.00E-200	NA	ieu-b-111	rs2240466	A	G	0.122916	triglycerides || id:ieu-b-111	TRUE	reported	igd	1654.24131
130	7	130583442	-0.0211003	0.00380118	2.80E-08	NA	ieu-b-111	rs62473520	C	T	0.077998	triglycerides || id:ieu-b-111	TRUE	reported	igd	30.8133147
131	7	1010801	0.0176494	0.00303718	6.20E-09	NA	ieu-b-111	rs71538127	G	C	0.122052	triglycerides || id:ieu-b-111	TRUE	reported	igd	33.76889577
132	7	17920613	0.015793	0.00202877	7.00E-15	NA	ieu-b-111	rs10242866	T	C	0.398698	triglycerides || id:ieu-b-111	TRUE	reported	igd	60.5984719
133	7	25992323	0.0370518	0.00271209	1.70E-42	NA	ieu-b-111	rs10642257	A	AAGGCC	0.839273	triglycerides || id:ieu-b-111	TRUE	reported	igd	186.6416039
134	7	44199142	0.024506	0.00273953	3.70E-19	NA	ieu-b-111	rs1799831	T	C	0.156029	triglycerides || id:ieu-b-111	TRUE	reported	igd	80.01856661
135	7	72139093	0.016328	0.00265352	7.60E-10	NA	ieu-b-111	rs7786339	T	C	0.168936	triglycerides || id:ieu-b-111	TRUE	reported	igd	37.86337156
136	7	73123473	0.0653776	0.0046178	1.70E-45	NA	ieu-b-111	rs72555385	G	A	0.048975	triglycerides || id:ieu-b-111	TRUE	reported	igd	200.4406207
138	7	26394297	-0.0201313	0.00203748	5.10E-23	NA	ieu-b-111	rs2699805	A	G	0.399672	triglycerides || id:ieu-b-111	TRUE	reported	igd	97.6236325
139	7	32262377	-0.0118536	0.00205405	7.90E-09	NA	ieu-b-111	rs12669911	C	A	0.614026	triglycerides || id:ieu-b-111	TRUE	reported	igd	33.30247754
140	7	75647167	-0.0125232	0.00213684	4.60E-09	NA	ieu-b-111	rs72603744	C	A	0.315623	triglycerides || id:ieu-b-111	TRUE	reported	igd	34.3466713
141	7	106632113	-0.0121299	0.00201682	1.80E-09	NA	ieu-b-111	rs12530679	G	A	0.48466	triglycerides || id:ieu-b-111	TRUE	reported	igd	36.1724723
142	7	150296604	0.0210491	0.00245993	1.20E-17	NA	ieu-b-111	rs75721796	A	G	0.214459	triglycerides || id:ieu-b-111	TRUE	reported	igd	73.21829228
146	8	19873502	0.136538	0.00584159	8.00E-121	NA	ieu-b-111	rs7000494	C	G	0.030042	triglycerides || id:ieu-b-111	TRUE	reported	igd	546.3147928
147	8	19972140	-0.101751	0.00963178	4.40E-26	NA	ieu-b-111	rs150564454	A	G	0.011556	triglycerides || id:ieu-b-111	TRUE	reported	igd	111.5995116
148	8	126631687	0.0297027	0.00224011	4.00E-40	NA	ieu-b-111	rs3860846	T	C	0.27531	triglycerides || id:ieu-b-111	TRUE	reported	igd	175.8130866
149	8	10677981	0.0238704	0.00248513	7.60E-22	NA	ieu-b-111	rs1544980	C	T	0.198644	triglycerides || id:ieu-b-111	TRUE	reported	igd	92.26122135
155	8	72459889	0.0349878	0.0036804	2.00E-21	NA	ieu-b-111	rs13269725	G	A	0.078416	triglycerides || id:ieu-b-111	TRUE	reported	igd	90.37353226
157	8	144306597	0.015911	0.00257101	6.10E-10	NA	ieu-b-111	rs11434143	G	GT	0.810945	triglycerides || id:ieu-b-111	TRUE	reported	igd	38.29882501
158	8	19871080	-0.199116	0.0100401	1.60E-87	NA	ieu-b-111	rs75609851	A	G	0.01048	triglycerides || id:ieu-b-111	TRUE	reported	igd	393.3093511
159	8	37399290	-0.0339449	0.00581961	5.40E-09	NA	ieu-b-111	rs2407278	G	A	0.030154	triglycerides || id:ieu-b-111	TRUE	reported	igd	34.0219604
162	9	134946089	0.0127005	0.00214229	3.10E-09	NA	ieu-b-111	rs76645731	AG	A	0.318734	triglycerides || id:ieu-b-111	TRUE	reported	igd	35.1465861
167	9	95283887	0.0173511	0.00268396	1.00E-10	NA	ieu-b-111	rs2131919	G	A	0.164266	triglycerides || id:ieu-b-111	TRUE	reported	igd	41.79265654
174	10	81096071	0.0142284	0.00250611	1.40E-08	NA	ieu-b-111	rs7077812	C	T	0.194911	triglycerides || id:ieu-b-111	TRUE	reported	igd	32.23368099
177	10	52373245	0.0457563	0.00669008	8.00E-12	NA	ieu-b-111	rs80276949	A	G	0.022677	triglycerides || id:ieu-b-111	TRUE	reported	igd	46.77752137
178	10	95316037	0.0434468	0.00428926	4.10E-24	NA	ieu-b-111	rs113344423	A	G	0.060177	triglycerides || id:ieu-b-111	TRUE	reported	igd	102.6003577
179	10	63702572	-0.0282011	0.00403602	2.80E-12	NA	ieu-b-111	rs55767272	C	A	0.065077	triglycerides || id:ieu-b-111	TRUE	reported	igd	48.82289281
180	10	74711376	-0.0148544	0.00231748	1.50E-10	NA	ieu-b-111	rs11000468	T	C	0.255269	triglycerides || id:ieu-b-111	TRUE	reported	igd	41.08433575
181	10	103730487	0.0216095	0.003902	3.10E-08	NA	ieu-b-111	rs34672664	T	TG	0.929808	triglycerides || id:ieu-b-111	TRUE	reported	igd	30.66994075
182	10	113937941	0.0183191	0.00222084	1.60E-16	NA	ieu-b-111	rs2487294	T	G	0.723477	triglycerides || id:ieu-b-111	TRUE	reported	igd	68.04116723
183	10	5267191	-0.0227003	0.00275296	1.60E-16	NA	ieu-b-111	rs140107293	G	A	0.154707	triglycerides || id:ieu-b-111	TRUE	reported	igd	67.99256443
188	11	30504660	-0.0117912	0.00208902	1.70E-08	NA	ieu-b-111	rs499293	A	G	0.65807	triglycerides || id:ieu-b-111	TRUE	reported	igd	31.8587584
190	11	116525730	0.15572	0.00371974	1.00E-200	NA	ieu-b-111	rs480823	C	T	0.078996	triglycerides || id:ieu-b-111	TRUE	reported	igd	1752.514624
191	11	116603816	0.285824	0.0122924	1.40E-119	NA	ieu-b-111	rs150423652	T	G	0.006675	triglycerides || id:ieu-b-111	TRUE	reported	igd	540.6572711
194	11	116596309	0.199898	0.00379494	1.00E-200	NA	ieu-b-111	rs61905078	C	A	0.073841	triglycerides || id:ieu-b-111	TRUE	reported	igd	2774.630147
195	11	116697081	-0.0384234	0.00427544	2.50E-19	NA	ieu-b-111	rs150555490	T	C	0.056868	triglycerides || id:ieu-b-111	TRUE	reported	igd	80.76588983
196	11	117052532	-0.0558488	0.00752135	1.10E-13	NA	ieu-b-111	rs61729990	A	C	0.017888	triglycerides || id:ieu-b-111	TRUE	reported	igd	55.13585647
197	11	380315	0.0297851	0.00528225	1.70E-08	NA	ieu-b-111	rs117291242	T	C	0.036536	triglycerides || id:ieu-b-111	TRUE	reported	igd	31.79495773
198	11	15090794	-0.0394324	0.00614684	1.40E-10	NA	ieu-b-111	rs117287238	A	G	0.028185	triglycerides || id:ieu-b-111	TRUE	reported	igd	41.15291794
199	11	18301915	-0.0207435	0.0035798	6.80E-09	NA	ieu-b-111	rs75268115	G	A	0.084699	triglycerides || id:ieu-b-111	TRUE	reported	igd	33.57720749
205	11	49161967	0.0159776	0.00253125	2.80E-10	NA	ieu-b-111	rs3974807	T	C	0.189267	triglycerides || id:ieu-b-111	TRUE	reported	igd	39.84290887
207	11	116598065	-0.0758529	0.00439863	1.20E-66	NA	ieu-b-111	rs78484485	A	G	0.054016	triglycerides || id:ieu-b-111	TRUE	reported	igd	297.377116
208	11	116902639	-0.0289463	0.00476453	1.20E-09	NA	ieu-b-111	rs79357714	G	A	0.045724	triglycerides || id:ieu-b-111	TRUE	reported	igd	36.90999756
209	12	62787720	-0.0201303	0.00361206	2.50E-08	NA	ieu-b-111	rs75942983	T	A	0.083627	triglycerides || id:ieu-b-111	TRUE	reported	igd	31.05908186
211	12	21343886	0.0299225	0.00297454	8.30E-24	NA	ieu-b-111	rs67981690	G	A	0.129887	triglycerides || id:ieu-b-111	TRUE	reported	igd	101.1938583
213	12	34821442	-0.0216903	0.0035608	1.10E-09	NA	ieu-b-111	rs139386986	T	C	0.092129	triglycerides || id:ieu-b-111	TRUE	reported	igd	37.1051324
215	12	4328521	-0.0732317	0.0086122	1.80E-17	NA	ieu-b-111	rs117233107	A	G	0.015176	triglycerides || id:ieu-b-111	TRUE	reported	igd	72.3049531
219	12	22765676	-0.0121338	0.00221197	4.10E-08	NA	ieu-b-111	rs7135509	C	T	0.293196	triglycerides || id:ieu-b-111	TRUE	reported	igd	30.09076506
220	12	46215895	0.02845	0.00435137	6.20E-11	NA	ieu-b-111	rs35763453	C	T	0.058647	triglycerides || id:ieu-b-111	TRUE	reported	igd	42.74748273
223	13	114631536	-0.0254256	0.0027693	4.30E-20	NA	ieu-b-111	rs11274835	CGAGTGTGGGAATCT	C	0.174385	triglycerides || id:ieu-b-111	TRUE	reported	igd	84.29473307
224	13	31007805	-0.0157568	0.0022259	1.50E-12	NA	ieu-b-111	rs149778057	C	A	0.32832	triglycerides || id:ieu-b-111	TRUE	reported	igd	50.10981238
225	13	114524944	0.0139701	0.00236663	3.60E-09	NA	ieu-b-111	rs7400002	G	A	0.230609	triglycerides || id:ieu-b-111	TRUE	reported	igd	34.84466787
226	13	114544024	0.0283172	0.00217811	1.20E-38	NA	ieu-b-111	rs7140110	C	T	0.298338	triglycerides || id:ieu-b-111	TRUE	reported	igd	169.0203626
227	13	74188935	-0.0120538	0.00201057	2.00E-09	NA	ieu-b-111	rs6562773	G	A	0.547533	triglycerides || id:ieu-b-111	TRUE	reported	igd	35.94244334
228	13	95253131	0.0167149	0.00214481	6.50E-15	NA	ieu-b-111	rs9561643	C	A	0.314726	triglycerides || id:ieu-b-111	TRUE	reported	igd	60.73344888
229	13	29145323	-0.0121655	0.00209472	6.30E-09	NA	ieu-b-111	rs1340819	C	A	0.345011	triglycerides || id:ieu-b-111	TRUE	reported	igd	33.7291967
231	13	99245866	-0.0123562	0.00210377	4.30E-09	NA	ieu-b-111	rs9584870	C	T	0.366179	triglycerides || id:ieu-b-111	TRUE	reported	igd	34.49620925
232	14	24545375	0.0113012	0.00203413	2.80E-08	NA	ieu-b-111	rs2070341	T	C	0.60309	triglycerides || id:ieu-b-111	TRUE	reported	igd	30.86666739
233	14	71541026	-0.0129897	0.00215234	1.60E-09	NA	ieu-b-111	rs2240533	C	T	0.309898	triglycerides || id:ieu-b-111	TRUE	reported	igd	36.42289978
234	14	100765823	-0.0234087	0.00373997	3.90E-10	NA	ieu-b-111	rs61993685	C	T	0.076413	triglycerides || id:ieu-b-111	TRUE	reported	igd	39.17566571
235	14	52480621	0.0124759	0.00224899	2.90E-08	NA	ieu-b-111	rs6572807	G	A	0.267065	triglycerides || id:ieu-b-111	TRUE	reported	igd	30.7727814
236	14	64236191	0.0209696	0.00273647	1.80E-14	NA	ieu-b-111	rs12880341	C	T	0.159023	triglycerides || id:ieu-b-111	TRUE	reported	igd	58.7214729
237	14	23733114	-0.0151434	0.0025129	1.70E-09	NA	ieu-b-111	rs56902258	A	T	0.196198	triglycerides || id:ieu-b-111	TRUE	reported	igd	36.31569883
240	15	57023457	0.0326952	0.00484966	1.60E-11	NA	ieu-b-111	rs150460588	C	T	0.044425	triglycerides || id:ieu-b-111	TRUE	reported	igd	45.451
243	15	61960302	0.0161	0.00229294	2.20E-12	NA	ieu-b-111	rs12440800	T	A	0.255149	triglycerides || id:ieu-b-111	TRUE	reported	igd	49.30198457
244	15	41915522	-0.0129253	0.00214533	1.70E-09	NA	ieu-b-111	rs12902047	C	A	0.313907	triglycerides || id:ieu-b-111	TRUE	reported	igd	36.29870093
245	15	101890913	-0.0135209	0.00204778	4.00E-11	NA	ieu-b-111	rs10152471	A	G	0.388656	triglycerides || id:ieu-b-111	TRUE	reported	igd	43.59559786
246	15	39444679	-0.0173487	0.00275263	2.90E-10	NA	ieu-b-111	rs275184	G	T	0.162051	triglycerides || id:ieu-b-111	TRUE	reported	igd	39.7224683
248	15	102068658	0.0172213	0.00229153	5.70E-14	NA	ieu-b-111	rs1037117	A	G	0.254798	triglycerides || id:ieu-b-111	TRUE	reported	igd	56.47793388
250	16	88004092	0.0126364	0.0020014	2.70E-10	NA	ieu-b-111	rs12926107	G	A	0.454903	triglycerides || id:ieu-b-111	TRUE	reported	igd	39.86364157
251	16	69862109	-0.0182561	0.00212336	8.10E-18	NA	ieu-b-111	rs2937124	T	C	0.362769	triglycerides || id:ieu-b-111	TRUE	reported	igd	73.9208205
252	16	15150505	-0.0282116	0.00218133	2.90E-38	NA	ieu-b-111	rs12928099	A	C	0.296442	triglycerides || id:ieu-b-111	TRUE	reported	igd	167.2671746
255	16	72096227	0.0337428	0.00326987	5.80E-25	NA	ieu-b-111	rs34682685	A	G	0.104198	triglycerides || id:ieu-b-111	TRUE	reported	igd	106.4876621
256	16	85198965	-0.022461	0.00396699	1.50E-08	NA	ieu-b-111	rs4471666	G	T	0.069488	triglycerides || id:ieu-b-111	TRUE	reported	igd	32.05782064
257	16	4488191	-0.0163428	0.00211672	1.20E-14	NA	ieu-b-111	rs28577186	A	G	0.664571	triglycerides || id:ieu-b-111	TRUE	reported	igd	59.6106882
259	16	960725	-0.0143632	0.00205112	2.50E-12	NA	ieu-b-111	rs742036	A	G	0.375259	triglycerides || id:ieu-b-111	TRUE	reported	igd	49.03636934
261	17	42355095	0.0312254	0.00537977	6.50E-09	NA	ieu-b-111	rs117431393	G	A	0.035446	triglycerides || id:ieu-b-111	TRUE	reported	igd	33.68888472
267	17	464962	0.0138887	0.00251214	3.20E-08	NA	ieu-b-111	rs12948505	T	C	0.194119	triglycerides || id:ieu-b-111	TRUE	reported	igd	30.56564377
268	17	4692559	-0.0161469	0.0028501	1.50E-08	NA	ieu-b-111	rs2304969	T	G	0.144932	triglycerides || id:ieu-b-111	TRUE	reported	igd	32.09638682
269	17	57906288	-0.0139237	0.00218669	1.90E-10	NA	ieu-b-111	rs1292065	G	C	0.709244	triglycerides || id:ieu-b-111	TRUE	reported	igd	40.54458949
270	17	1618363	0.0191708	0.0025513	5.70E-14	NA	ieu-b-111	rs11078597	C	T	0.186613	triglycerides || id:ieu-b-111	TRUE	reported	igd	56.46189437
272	17	17458353	0.0389233	0.00410062	2.30E-21	NA	ieu-b-111	rs7215055	G	A	0.062892	triglycerides || id:ieu-b-111	TRUE	reported	igd	90.09865057
273	17	17538289	0.0362363	0.00433595	6.40E-17	NA	ieu-b-111	rs75634664	G	C	0.059756	triglycerides || id:ieu-b-111	TRUE	reported	igd	69.84208446
274	17	46197755	0.0206571	0.00232578	6.60E-19	NA	ieu-b-111	rs10775406	G	A	0.759694	triglycerides || id:ieu-b-111	TRUE	reported	igd	78.8859157
277	18	19911690	-0.0136048	0.00202516	1.80E-11	NA	ieu-b-111	rs867939	A	G	0.57621	triglycerides || id:ieu-b-111	TRUE	reported	igd	45.12982737
279	18	70517838	-0.0185151	0.00330375	2.10E-08	NA	ieu-b-111	rs2187114	A	G	0.101024	triglycerides || id:ieu-b-111	TRUE	reported	igd	31.40767601
280	18	289209	-0.0228948	0.00383903	2.50E-09	NA	ieu-b-111	rs6506033	T	C	0.072523	triglycerides || id:ieu-b-111	TRUE	reported	igd	35.56548429
282	19	33891013	0.0202348	0.00220142	3.90E-20	NA	ieu-b-111	rs62102718	T	A	0.286196	triglycerides || id:ieu-b-111	TRUE	reported	igd	84.48703076
283	19	45430280	0.0684501	0.00213412	1.00E-200	NA	ieu-b-111	rs5112	G	C	0.533428	triglycerides || id:ieu-b-111	TRUE	reported	igd	1028.746884
285	19	7220013	0.01935	0.00200786	5.60E-22	NA	ieu-b-111	rs62112763	G	C	0.438929	triglycerides || id:ieu-b-111	TRUE	reported	igd	92.87377818
286	19	7957481	-0.0136636	0.00218517	4.00E-10	NA	ieu-b-111	rs483808	T	C	0.701973	triglycerides || id:ieu-b-111	TRUE	reported	igd	39.09829785
287	19	8442202	-0.0427743	0.00431389	3.60E-23	NA	ieu-b-111	rs62117489	A	C	0.056432	triglycerides || id:ieu-b-111	TRUE	reported	igd	98.31634366
289	19	57488423	0.0123302	0.00201474	9.40E-10	NA	ieu-b-111	rs8102873	T	C	0.584919	triglycerides || id:ieu-b-111	TRUE	reported	igd	37.45417668
290	19	33728001	-0.013209	0.00201995	6.20E-11	NA	ieu-b-111	rs10405944	C	T	0.483077	triglycerides || id:ieu-b-111	TRUE	reported	igd	42.76186833
296	19	49263477	-0.0214115	0.00207674	6.30E-25	NA	ieu-b-111	rs2081194	C	G	0.600934	triglycerides || id:ieu-b-111	TRUE	reported	igd	106.2987019
297	19	56087586	0.026073	0.00312826	7.80E-17	NA	ieu-b-111	rs71368855	T	C	0.115087	triglycerides || id:ieu-b-111	TRUE	reported	igd	69.46633025
298	20	39858545	0.0136756	0.00199323	6.80E-12	NA	ieu-b-111	rs2092203	T	C	0.481154	triglycerides || id:ieu-b-111	TRUE	reported	igd	47.07344465
301	20	32188142	0.0169358	0.00276509	9.10E-10	NA	ieu-b-111	rs149142833	T	C	0.156359	triglycerides || id:ieu-b-111	TRUE	reported	igd	37.51378802
302	20	38547459	-0.0128217	0.00228302	2.00E-08	NA	ieu-b-111	rs6028716	A	G	0.258428	triglycerides || id:ieu-b-111	TRUE	reported	igd	31.54059055
304	20	569164	0.0521833	0.00815144	1.50E-10	NA	ieu-b-111	rs151235402	T	C	0.015827	triglycerides || id:ieu-b-111	TRUE	reported	igd	40.98193288
305	20	56113783	0.0159491	0.00202919	3.80E-15	NA	ieu-b-111	rs7274718	A	G	0.598516	triglycerides || id:ieu-b-111	TRUE	reported	igd	61.77673704
307	21	40553845	-0.0129031	0.00199242	9.40E-11	NA	ieu-b-111	rs6517522	C	T	0.498138	triglycerides || id:ieu-b-111	TRUE	reported	igd	41.93960845
308	22	24335977	-0.0132623	0.00200841	4.00E-11	NA	ieu-b-111	rs140288	A	G	0.566711	triglycerides || id:ieu-b-111	TRUE	reported	igd	43.60446633
309	22	28807625	-0.0116536	0.00211111	3.40E-08	NA	ieu-b-111	rs134551	T	C	0.335438	triglycerides || id:ieu-b-111	TRUE	reported	igd	30.47168843
311	22	36012864	0.0118859	0.00200343	3.00E-09	NA	ieu-b-111	rs5755799	G	C	0.453747	triglycerides || id:ieu-b-111	TRUE	reported	igd	35.19766302
313	22	46613852	0.0177576	0.00243701	3.20E-13	NA	ieu-b-111	rs4253750	C	T	0.214455	triglycerides || id:ieu-b-111	TRUE	reported	igd	53.09479472
