# Supplementary material for: Hypertension, Dyslipidemia, and Adhesive Capsulitis: A Bidirectional Two‐Sample Mendelian Randomization Study of the European Population
Source: Genet Res (Camb). 2026 May 17;2026:6618466. doi: 10.1155/genr/6618466 (PMC13180687; doi:10.1155/genr/6618466)
Supplement: Supplementary file 10 — Supporting Information 10 Supporting 10. Supporting Table 5. Instrumental variables of apolipoprotein B. [file GENR-2026-6618466-s005.csv]

	chr.exposure	pos.exposure	beta.exposure	se.exposure	pval.exposure	samplesize.exposure	id.exposure	SNP	effect_allele.exposure	other_allele.exposure	eaf.exposure	exposure	mr_keep.exposure	pval_origin.exposure	data_source.exposure	F
1	1	25773708	0.0292255	0.00212054	3.30E-43	NA	ieu-b-108	rs34596921	T	TA	0.579898	apolipoprotein B || id:ieu-b-108	TRUE	reported	igd	189.9454891
3	1	55521313	0.0407634	0.00217172	1.30E-78	NA	ieu-b-108	rs472495	T	G	0.649019	apolipoprotein B || id:ieu-b-108	TRUE	reported	igd	352.3150225
4	1	62930106	-0.0185253	0.0030889	2.00E-09	NA	ieu-b-108	rs77083979	A	G	0.13275	apolipoprotein B || id:ieu-b-108	TRUE	reported	igd	35.96837558
5	1	93034023	0.0159957	0.00247804	1.10E-10	NA	ieu-b-108	rs1556562	T	G	0.790018	apolipoprotein B || id:ieu-b-108	TRUE	reported	igd	41.66658416
7	1	110106663	-0.0201193	0.00273998	2.10E-13	NA	ieu-b-108	rs5776986	G	GT	0.810501	apolipoprotein B || id:ieu-b-108	TRUE	reported	igd	53.91740351
8	1	110241316	0.0264394	0.00351614	5.50E-14	NA	ieu-b-108	rs57754494	A	G	0.115557	apolipoprotein B || id:ieu-b-108	TRUE	reported	igd	56.54170436
9	1	198994619	0.0141028	0.00231955	1.20E-09	NA	ieu-b-108	rs6667939	T	C	0.71873	apolipoprotein B || id:ieu-b-108	TRUE	reported	igd	36.96589616
10	1	234853059	0.0358479	0.00207937	1.30E-66	NA	ieu-b-108	rs556107	T	C	0.523242	apolipoprotein B || id:ieu-b-108	TRUE	reported	igd	297.2089705
11	1	27061607	-0.0248285	0.00425095	5.20E-09	NA	ieu-b-108	rs35465692	AT	A	0.908333	apolipoprotein B || id:ieu-b-108	TRUE	reported	igd	34.11355612
13	1	55694188	0.0516569	0.00532804	3.20E-22	NA	ieu-b-108	rs111928762	G	A	0.039955	apolipoprotein B || id:ieu-b-108	TRUE	reported	igd	93.99824588
14	1	109725404	0.0621212	0.0103688	2.10E-09	NA	ieu-b-108	rs188608977	T	G	0.010581	apolipoprotein B || id:ieu-b-108	TRUE	reported	igd	35.89390426
15	1	109834039	-0.0684968	0.00943874	4.00E-13	NA	ieu-b-108	rs17036085	G	A	0.012178	apolipoprotein B || id:ieu-b-108	TRUE	reported	igd	52.66359979
17	1	16512586	0.0152136	0.00213952	1.20E-12	NA	ieu-b-108	rs12078100	G	C	0.623091	apolipoprotein B || id:ieu-b-108	TRUE	reported	igd	50.56258956
18	1	55466303	-0.018802	0.00323408	6.10E-09	NA	ieu-b-108	rs55637835	T	C	0.120855	apolipoprotein B || id:ieu-b-108	TRUE	reported	igd	33.79905842
19	1	109831268	-0.132408	0.00950251	3.90E-44	NA	ieu-b-108	rs6689611	A	G	0.012374	apolipoprotein B || id:ieu-b-108	TRUE	reported	igd	194.1555471
20	1	109840169	-0.11643	0.0066216	3.30E-69	NA	ieu-b-108	rs76186504	T	C	0.025023	apolipoprotein B || id:ieu-b-108	TRUE	reported	igd	309.1732654
21	1	182125704	-0.0145634	0.00220815	4.20E-11	NA	ieu-b-108	rs144926613	T	TTGGAGGGCAGACTAGCCCAGGCCC	0.671796	apolipoprotein B || id:ieu-b-108	TRUE	reported	igd	43.49771416
22	1	221029841	0.0162948	0.00220437	1.40E-13	NA	ieu-b-108	rs2807854	C	T	0.671334	apolipoprotein B || id:ieu-b-108	TRUE	reported	igd	54.64206546
23	1	246891260	0.0122017	0.00207321	4.00E-09	NA	ieu-b-108	rs6426328	T	G	0.489784	apolipoprotein B || id:ieu-b-108	TRUE	reported	igd	34.637945
25	1	234773373	0.0141364	0.00217403	7.90E-11	NA	ieu-b-108	rs478975	A	G	0.642584	apolipoprotein B || id:ieu-b-108	TRUE	reported	igd	42.28093743
29	2	204317553	0.0135724	0.00207851	6.60E-11	NA	ieu-b-108	rs7603427	T	C	0.53344	apolipoprotein B || id:ieu-b-108	TRUE	reported	igd	42.63900747
30	2	21077208	-0.11153	0.0118551	5.10E-21	NA	ieu-b-108	rs115692156	G	A	0.00884	apolipoprotein B || id:ieu-b-108	TRUE	reported	igd	88.50564745
31	2	21086334	-0.0687023	0.0101987	1.60E-11	NA	ieu-b-108	rs138026891	T	C	0.010569	apolipoprotein B || id:ieu-b-108	TRUE	reported	igd	45.37858416
32	2	21477029	0.0509038	0.00532869	1.30E-21	NA	ieu-b-108	rs35764292	G	A	0.040457	apolipoprotein B || id:ieu-b-108	TRUE	reported	igd	91.25517851
35	2	118845121	-0.0343097	0.00345194	2.80E-23	NA	ieu-b-108	rs150474434	A	G	0.101399	apolipoprotein B || id:ieu-b-108	TRUE	reported	igd	98.78827156
36	2	234665498	0.0288066	0.0041573	4.20E-12	NA	ieu-b-108	rs11568318	A	C	0.066251	apolipoprotein B || id:ieu-b-108	TRUE	reported	igd	48.01305011
37	2	242396694	-0.0121985	0.00211702	8.30E-09	NA	ieu-b-108	rs374929797	C	T	0.443034	apolipoprotein B || id:ieu-b-108	TRUE	reported	igd	33.20174897
38	2	44077225	-0.0430516	0.00398578	3.40E-27	NA	ieu-b-108	rs7590687	C	T	0.923067	apolipoprotein B || id:ieu-b-108	TRUE	reported	igd	116.6675205
39	2	64928603	0.0139101	0.00226938	8.80E-10	NA	ieu-b-108	rs12471768	C	T	0.704041	apolipoprotein B || id:ieu-b-108	TRUE	reported	igd	37.57024961
40	2	121306440	-0.0244302	0.00210465	3.80E-31	NA	ieu-b-108	rs17050272	A	G	0.40926	apolipoprotein B || id:ieu-b-108	TRUE	reported	igd	134.7386835
45	2	21216815	0.0841137	0.00214492	1.00E-200	NA	ieu-b-108	rs62122481	A	C	0.376906	apolipoprotein B || id:ieu-b-108	TRUE	reported	igd	1537.833436
47	2	203527979	0.0180783	0.0020715	2.60E-18	NA	ieu-b-108	rs7569317	C	T	0.530625	apolipoprotein B || id:ieu-b-108	TRUE	reported	igd	76.16287424
48	3	69820400	-0.0146084	0.00224287	7.40E-11	NA	ieu-b-108	rs5849920	G	GT	0.363839	apolipoprotein B || id:ieu-b-108	TRUE	reported	igd	42.42238904
49	3	122064369	0.0159506	0.00238162	2.10E-11	NA	ieu-b-108	rs12054451	G	T	0.259497	apolipoprotein B || id:ieu-b-108	TRUE	reported	igd	44.854615
51	3	32535382	-0.0317059	0.00365151	3.90E-18	NA	ieu-b-108	rs9834932	G	A	0.088856	apolipoprotein B || id:ieu-b-108	TRUE	reported	igd	75.39337843
52	3	58420613	-0.0263353	0.00377144	2.90E-12	NA	ieu-b-108	rs71311871	G	A	0.08307	apolipoprotein B || id:ieu-b-108	TRUE	reported	igd	48.75960252
53	3	52492085	0.0269271	0.0045666	3.70E-09	NA	ieu-b-108	rs4687614	A	G	0.945247	apolipoprotein B || id:ieu-b-108	TRUE	reported	igd	34.76892347
54	3	132217703	-0.0412221	0.00464641	7.20E-19	NA	ieu-b-108	rs113177823	A	G	0.054098	apolipoprotein B || id:ieu-b-108	TRUE	reported	igd	78.70878142
55	3	135980425	0.0152202	0.0021958	4.20E-12	NA	ieu-b-108	rs71637095	G	T	0.341498	apolipoprotein B || id:ieu-b-108	TRUE	reported	igd	48.04555112
56	3	142648844	-0.015551	0.00228244	9.50E-12	NA	ieu-b-108	rs11709868	T	G	0.297035	apolipoprotein B || id:ieu-b-108	TRUE	reported	igd	46.42115326
58	4	124758773	0.0214934	0.00332019	9.60E-11	NA	ieu-b-108	rs58148580	T	C	0.10978	apolipoprotein B || id:ieu-b-108	TRUE	reported	igd	41.90659648
59	4	26080549	0.0152817	0.00262327	5.70E-09	NA	ieu-b-108	rs2137234	C	T	0.195281	apolipoprotein B || id:ieu-b-108	TRUE	reported	igd	33.93558783
60	4	69373407	0.023248	0.00248318	7.80E-21	NA	ieu-b-108	rs9884390	C	T	0.234076	apolipoprotein B || id:ieu-b-108	TRUE	reported	igd	87.65018012
62	4	7222253	0.0124572	0.00214057	5.90E-09	NA	ieu-b-108	rs4689088	A	G	0.618684	apolipoprotein B || id:ieu-b-108	TRUE	reported	igd	33.86725732
63	4	40428010	0.0148256	0.00239561	6.10E-10	NA	ieu-b-108	rs278981	C	T	0.758151	apolipoprotein B || id:ieu-b-108	TRUE	reported	igd	38.29925665
65	4	74177397	0.0423576	0.00734377	8.00E-09	NA	ieu-b-108	rs72663045	G	T	0.020719	apolipoprotein B || id:ieu-b-108	TRUE	reported	igd	33.26768484
66	5	52095024	-0.0633493	0.00526644	2.50E-33	NA	ieu-b-108	rs116734477	T	C	0.040814	apolipoprotein B || id:ieu-b-108	TRUE	reported	igd	144.6929535
67	5	74472939	0.0352503	0.00216546	1.40E-59	NA	ieu-b-108	rs7707394	A	G	0.357327	apolipoprotein B || id:ieu-b-108	TRUE	reported	igd	264.9862416
68	5	156391628	0.0312135	0.00215543	1.60E-47	NA	ieu-b-108	rs6874202	C	T	0.634225	apolipoprotein B || id:ieu-b-108	TRUE	reported	igd	209.7080561
70	5	122848876	0.019942	0.00208686	1.20E-21	NA	ieu-b-108	rs7734476	A	G	0.550001	apolipoprotein B || id:ieu-b-108	TRUE	reported	igd	91.31640733
71	5	71932487	-0.0177486	0.00273845	9.10E-11	NA	ieu-b-108	rs28590710	A	G	0.196795	apolipoprotein B || id:ieu-b-108	TRUE	reported	igd	42.00650939
72	5	131755651	-0.0200281	0.00266165	5.30E-14	NA	ieu-b-108	rs1003533	T	C	0.188327	apolipoprotein B || id:ieu-b-108	TRUE	reported	igd	56.62075187
73	6	16126934	-0.0227685	0.00225861	6.70E-24	NA	ieu-b-108	rs7746081	A	G	0.30414	apolipoprotein B || id:ieu-b-108	TRUE	reported	igd	101.6212117
75	6	100602753	-0.0190492	0.00242335	3.80E-15	NA	ieu-b-108	rs9496567	A	G	0.243555	apolipoprotein B || id:ieu-b-108	TRUE	reported	igd	61.79014572
80	6	139842576	-0.012576	0.00217168	7.00E-09	NA	ieu-b-108	rs4052908	AATT	A	0.636165	apolipoprotein B || id:ieu-b-108	TRUE	reported	igd	33.53446764
82	6	160922870	0.0864463	0.00771098	3.60E-29	NA	ieu-b-108	rs117733303	G	A	0.01842	apolipoprotein B || id:ieu-b-108	TRUE	reported	igd	125.6815964
83	6	11839042	-0.0227347	0.00398012	1.10E-08	NA	ieu-b-108	rs147539187	G	C	0.073744	apolipoprotein B || id:ieu-b-108	TRUE	reported	igd	32.62752609
85	6	116316882	0.0148392	0.00211668	2.40E-12	NA	ieu-b-108	rs3822855	T	G	0.401636	apolipoprotein B || id:ieu-b-108	TRUE	reported	igd	49.1483097
86	6	32412388	0.0245813	0.00255516	6.60E-22	NA	ieu-b-108	rs4935356	A	T	0.243914	apolipoprotein B || id:ieu-b-108	TRUE	reported	igd	92.54895437
89	6	160543148	0.0629791	0.0040818	1.00E-53	NA	ieu-b-108	rs12208357	T	C	0.07008	apolipoprotein B || id:ieu-b-108	TRUE	reported	igd	238.0605759
90	7	21449451	0.0134005	0.00210735	2.00E-10	NA	ieu-b-108	rs28406917	T	C	0.427571	apolipoprotein B || id:ieu-b-108	TRUE	reported	igd	40.43586011
91	7	73010442	-0.0215939	0.00261336	1.40E-16	NA	ieu-b-108	rs13247874	T	C	0.197154	apolipoprotein B || id:ieu-b-108	TRUE	reported	igd	68.27500098
92	7	100216773	-0.0170824	0.00245825	3.70E-12	NA	ieu-b-108	rs10953298	T	C	0.236254	apolipoprotein B || id:ieu-b-108	TRUE	reported	igd	48.28849843
93	7	21604916	0.0345326	0.00253303	2.60E-42	NA	ieu-b-108	rs4470903	G	C	0.214994	apolipoprotein B || id:ieu-b-108	TRUE	reported	igd	185.8557115
94	7	97977268	-0.0212571	0.00267849	2.10E-15	NA	ieu-b-108	rs112758337	A	G	0.185556	apolipoprotein B || id:ieu-b-108	TRUE	reported	igd	62.9833846
95	7	44582331	0.0312042	0.00266416	1.10E-31	NA	ieu-b-108	rs2073547	G	A	0.183953	apolipoprotein B || id:ieu-b-108	TRUE	reported	igd	137.1840187
96	7	87110640	-0.0158986	0.00270418	4.10E-09	NA	ieu-b-108	rs45537841	T	C	0.180708	apolipoprotein B || id:ieu-b-108	TRUE	reported	igd	34.56563943
101	8	21928227	-0.0210021	0.00292183	6.60E-13	NA	ieu-b-108	rs59328596	A	G	0.148104	apolipoprotein B || id:ieu-b-108	TRUE	reported	igd	51.66703965
102	8	55433151	0.0187619	0.00260759	6.20E-13	NA	ieu-b-108	rs10087526	G	T	0.198764	apolipoprotein B || id:ieu-b-108	TRUE	reported	igd	51.76938937
104	8	116667539	-0.0185263	0.00231348	1.20E-15	NA	ieu-b-108	rs2737263	T	G	0.280253	apolipoprotein B || id:ieu-b-108	TRUE	reported	igd	64.1274408
105	8	126631687	0.0138403	0.00235387	4.10E-09	NA	ieu-b-108	rs3860846	T	C	0.275298	apolipoprotein B || id:ieu-b-108	TRUE	reported	igd	34.57196642
106	8	141988687	0.0117382	0.00214286	4.30E-08	NA	ieu-b-108	rs28814720	G	A	0.519754	apolipoprotein B || id:ieu-b-108	TRUE	reported	igd	30.00636834
107	8	145031968	0.0182553	0.00217539	4.80E-17	NA	ieu-b-108	rs55831924	T	C	0.361347	apolipoprotein B || id:ieu-b-108	TRUE	reported	igd	70.4209234
110	9	78730766	-0.0121606	0.00211507	9.00E-09	NA	ieu-b-108	rs6560499	A	G	0.575961	apolipoprotein B || id:ieu-b-108	TRUE	reported	igd	33.0566271
112	9	139320069	-0.0170557	0.00223016	2.00E-14	NA	ieu-b-108	rs10448340	G	T	0.319766	apolipoprotein B || id:ieu-b-108	TRUE	reported	igd	58.48777162
113	9	2640759	-0.0259729	0.00417003	4.70E-10	NA	ieu-b-108	rs3780181	G	A	0.067627	apolipoprotein B || id:ieu-b-108	TRUE	reported	igd	38.79364171
115	10	52373245	0.0419216	0.00699731	2.10E-09	NA	ieu-b-108	rs80276949	A	G	0.022675	apolipoprotein B || id:ieu-b-108	TRUE	reported	igd	35.89314327
116	10	95052021	0.012077	0.00211012	1.00E-08	NA	ieu-b-108	rs2761311	T	C	0.571902	apolipoprotein B || id:ieu-b-108	TRUE	reported	igd	32.75682853
122	10	18494666	0.0171563	0.00286751	2.20E-09	NA	ieu-b-108	rs1277762	T	C	0.843312	apolipoprotein B || id:ieu-b-108	TRUE	reported	igd	35.79607455
123	11	5677158	-0.0428485	0.00689551	5.20E-10	NA	ieu-b-108	rs7108486	C	T	0.023722	apolipoprotein B || id:ieu-b-108	TRUE	reported	igd	38.61326125
126	11	116714293	0.0785766	0.011117	1.60E-12	NA	ieu-b-108	rs141469619	G	A	0.00989	apolipoprotein B || id:ieu-b-108	TRUE	reported	igd	49.95848699
132	12	9061971	0.0152893	0.00250351	1.00E-09	NA	ieu-b-108	rs11047939	A	G	0.224841	apolipoprotein B || id:ieu-b-108	TRUE	reported	igd	37.29705715
133	12	72179446	0.0432231	0.00745837	6.80E-09	NA	ieu-b-108	rs61754230	T	C	0.019787	apolipoprotein B || id:ieu-b-108	TRUE	reported	igd	33.5847405
135	12	50650057	0.0172687	0.00217691	2.10E-15	NA	ieu-b-108	rs2160994	C	T	0.647429	apolipoprotein B || id:ieu-b-108	TRUE	reported	igd	62.92690375
136	12	623129	0.0135528	0.0023664	1.00E-08	NA	ieu-b-108	rs35882350	G	A	0.261055	apolipoprotein B || id:ieu-b-108	TRUE	reported	igd	32.80044743
137	12	124419728	-0.0183422	0.00220085	7.80E-17	NA	ieu-b-108	rs11057397	T	C	0.337102	apolipoprotein B || id:ieu-b-108	TRUE	reported	igd	69.4576337
141	13	32959199	-0.0226439	0.00208185	1.50E-27	NA	ieu-b-108	rs2238162	T	C	0.522997	apolipoprotein B || id:ieu-b-108	TRUE	reported	igd	118.304594
142	13	114551993	0.021441	0.0022203	4.60E-22	NA	ieu-b-108	rs6602909	C	T	0.327566	apolipoprotein B || id:ieu-b-108	TRUE	reported	igd	93.25342214
147	14	94768196	0.0374641	0.00515235	3.60E-13	NA	ieu-b-108	rs145730801	C	T	0.044385	apolipoprotein B || id:ieu-b-108	TRUE	reported	igd	52.87104767
150	15	75157721	-0.0128734	0.00212438	1.40E-09	NA	ieu-b-108	rs71140104	C	CA	0.439537	apolipoprotein B || id:ieu-b-108	TRUE	reported	igd	36.72147707
153	16	71855220	0.0182198	0.00215637	2.90E-17	NA	ieu-b-108	rs12597418	A	G	0.368086	apolipoprotein B || id:ieu-b-108	TRUE	reported	igd	71.39021186
155	16	56852822	-0.0131421	0.0021042	4.20E-10	NA	ieu-b-108	rs1561139	T	G	0.424334	apolipoprotein B || id:ieu-b-108	TRUE	reported	igd	39.00798571
156	17	7080316	-0.0321831	0.00264686	5.10E-34	NA	ieu-b-108	rs55714927	T	C	0.190338	apolipoprotein B || id:ieu-b-108	TRUE	reported	igd	147.8399579
159	17	27788769	-0.0418629	0.00743385	1.80E-08	NA	ieu-b-108	rs34869792	A	T	0.032336	apolipoprotein B || id:ieu-b-108	TRUE	reported	igd	31.71239597
160	17	29618023	0.0199983	0.00230836	4.60E-18	NA	ieu-b-108	rs35278712	GAAAT	G	0.712187	apolipoprotein B || id:ieu-b-108	TRUE	reported	igd	75.05456294
161	17	7571080	-0.0171431	0.00289199	3.10E-09	NA	ieu-b-108	rs9894946	G	A	0.841118	apolipoprotein B || id:ieu-b-108	TRUE	reported	igd	35.13849573
162	17	40522713	0.0205179	0.0037343	3.90E-08	NA	ieu-b-108	rs112220485	C	T	0.085608	apolipoprotein B || id:ieu-b-108	TRUE	reported	igd	30.18877084
163	17	67191270	-0.0278921	0.00310009	2.30E-19	NA	ieu-b-108	rs72631343	G	C	0.128891	apolipoprotein B || id:ieu-b-108	TRUE	reported	igd	80.94906656
164	17	17432220	0.0282637	0.00439664	1.30E-10	NA	ieu-b-108	rs74454529	A	G	0.05994	apolipoprotein B || id:ieu-b-108	TRUE	reported	igd	41.32513094
167	19	45134682	-0.33464	0.00708026	1.00E-200	NA	ieu-b-108	rs62119267	C	A	0.022316	apolipoprotein B || id:ieu-b-108	TRUE	reported	igd	2233.856717
169	19	45225423	0.0390031	0.00513811	3.20E-14	NA	ieu-b-108	rs11673631	C	G	0.043425	apolipoprotein B || id:ieu-b-108	TRUE	reported	igd	57.62215283
173	19	11227480	0.0436273	0.00209036	9.90E-97	NA	ieu-b-108	rs2738447	C	A	0.592706	apolipoprotein B || id:ieu-b-108	TRUE	reported	igd	435.5846052
174	19	11302807	0.0145524	0.00208362	2.90E-12	NA	ieu-b-108	rs7249565	A	G	0.41494	apolipoprotein B || id:ieu-b-108	TRUE	reported	igd	48.77870146
179	19	45467132	0.0714986	0.00568647	3.00E-36	NA	ieu-b-108	rs138692741	T	C	0.035781	apolipoprotein B || id:ieu-b-108	TRUE	reported	igd	158.0911628
180	19	45579242	-0.0517861	0.00867735	2.40E-09	NA	ieu-b-108	rs150503754	C	T	0.014979	apolipoprotein B || id:ieu-b-108	TRUE	reported	igd	35.61641504
181	19	45914283	0.0417009	0.00686676	1.30E-09	NA	ieu-b-108	rs4803818	T	C	0.023044	apolipoprotein B || id:ieu-b-108	TRUE	reported	igd	36.87950993
182	19	49114236	-0.0235286	0.0020918	2.40E-29	NA	ieu-b-108	rs454715	G	T	0.582689	apolipoprotein B || id:ieu-b-108	TRUE	reported	igd	126.5172892
183	19	45513854	0.0335656	0.00533765	3.20E-10	NA	ieu-b-108	rs79149284	T	C	0.038377	apolipoprotein B || id:ieu-b-108	TRUE	reported	igd	39.54455259
184	19	58662235	-0.0311143	0.00290126	7.80E-27	NA	ieu-b-108	rs35081008	T	C	0.148139	apolipoprotein B || id:ieu-b-108	TRUE	reported	igd	115.0124331
185	20	5580789	0.0486153	0.00647857	6.20E-14	NA	ieu-b-108	rs73075609	T	C	0.026797	apolipoprotein B || id:ieu-b-108	TRUE	reported	igd	56.31001608
186	20	17844684	-0.0303008	0.00219303	2.00E-43	NA	ieu-b-108	rs2618566	T	G	0.659901	apolipoprotein B || id:ieu-b-108	TRUE	reported	igd	190.904896
190	20	17792323	0.0138101	0.00221388	4.40E-10	NA	ieu-b-108	rs969075	C	T	0.664927	apolipoprotein B || id:ieu-b-108	TRUE	reported	igd	38.9119966
195	21	40686521	0.0173586	0.00210255	1.50E-16	NA	ieu-b-108	rs1888488	T	C	0.565289	apolipoprotein B || id:ieu-b-108	TRUE	reported	igd	68.16081097
196	21	33096103	0.0278083	0.0050196	3.00E-08	NA	ieu-b-108	rs67038483	T	C	0.044994	apolipoprotein B || id:ieu-b-108	TRUE	reported	igd	30.69083336
198	22	50840573	0.0159299	0.00218001	2.70E-13	NA	ieu-b-108	rs9616822	A	G	0.351376	apolipoprotein B || id:ieu-b-108	TRUE	reported	igd	53.39580642
