# Supplementary material for: Hypertension, Dyslipidemia, and Adhesive Capsulitis: A Bidirectional Two‐Sample Mendelian Randomization Study of the European Population
Source: Genet Res (Camb). 2026 May 17;2026:6618466. doi: 10.1155/genr/6618466 (PMC13180687; doi:10.1155/genr/6618466)
Supplement: Supplementary file 11 — Supporting Information 11 Supporting 11. Supporting Table 6. Instrumental variables of apolipoprotein A1. [file GENR-2026-6618466-s004.csv]

	chr.exposure	pos.exposure	beta.exposure	se.exposure	pval.exposure	samplesize.exposure	id.exposure	SNP	effect_allele.exposure	other_allele.exposure	eaf.exposure	exposure	mr_keep.exposure	pval_origin.exposure	data_source.exposure	F
4	1	110267651	-0.0148797	0.00229453	8.90E-11	NA	ieu-b-107	rs12045101	T	C	0.240915	apolipoprotein A-I || id:ieu-b-107	TRUE	reported	igd	42.05316244
5	1	178513895	-0.0153188	0.00196392	6.20E-15	NA	ieu-b-107	rs10798615	G	T	0.533322	apolipoprotein A-I || id:ieu-b-107	TRUE	reported	igd	60.84146984
6	1	55491851	0.015199	0.00261841	6.40E-09	NA	ieu-b-107	rs199717562	G	A	0.195044	apolipoprotein A-I || id:ieu-b-107	TRUE	reported	igd	33.69399593
8	1	93836218	0.0245539	0.00252916	2.80E-22	NA	ieu-b-107	rs698927	C	A	0.183778	apolipoprotein A-I || id:ieu-b-107	TRUE	reported	igd	94.25103918
9	1	110232983	0.035674	0.00219152	1.40E-59	NA	ieu-b-107	rs140584594	G	A	0.729711	apolipoprotein A-I || id:ieu-b-107	TRUE	reported	igd	264.9784346
10	1	220970028	0.0291285	0.00213949	3.30E-42	NA	ieu-b-107	rs2642438	G	A	0.702624	apolipoprotein A-I || id:ieu-b-107	TRUE	reported	igd	185.3589287
11	1	234853268	0.0190421	0.00196414	3.20E-22	NA	ieu-b-107	rs557933	C	A	0.520257	apolipoprotein A-I || id:ieu-b-107	TRUE	reported	igd	93.9902043
13	1	23832103	-0.0121341	0.00222468	4.90E-08	NA	ieu-b-107	rs2999141	C	A	0.275749	apolipoprotein A-I || id:ieu-b-107	TRUE	reported	igd	29.74937386
15	1	154589965	0.0170728	0.00195828	2.80E-18	NA	ieu-b-107	rs9426827	C	T	0.478096	apolipoprotein A-I || id:ieu-b-107	TRUE	reported	igd	76.00772252
16	1	205677148	0.0148472	0.00199494	9.90E-14	NA	ieu-b-107	rs3747973	G	A	0.592553	apolipoprotein A-I || id:ieu-b-107	TRUE	reported	igd	55.38947283
17	1	935222	-0.0131486	0.00199824	4.70E-11	NA	ieu-b-107	rs2298214	A	C	0.577488	apolipoprotein A-I || id:ieu-b-107	TRUE	reported	igd	43.29737048
19	1	145630111	0.0496761	0.00867089	1.00E-08	NA	ieu-b-107	rs75246752	C	G	0.012875	apolipoprotein A-I || id:ieu-b-107	TRUE	reported	igd	32.82202884
20	1	161610734	-0.012735	0.00204183	4.50E-10	NA	ieu-b-107	rs1771591	A	G	0.487444	apolipoprotein A-I || id:ieu-b-107	TRUE	reported	igd	38.90062048
21	1	182154990	-0.015348	0.00207699	1.50E-13	NA	ieu-b-107	rs61805076	C	T	0.333426	apolipoprotein A-I || id:ieu-b-107	TRUE	reported	igd	54.60501879
24	1	23788994	0.0203915	0.00296088	5.70E-12	NA	ieu-b-107	rs10917383	G	A	0.875246	apolipoprotein A-I || id:ieu-b-107	TRUE	reported	igd	47.43015298
25	1	27092322	-0.0393293	0.00355947	2.20E-28	NA	ieu-b-107	rs34397747	C	T	0.084314	apolipoprotein A-I || id:ieu-b-107	TRUE	reported	igd	122.084225
26	1	150940625	0.0343761	0.00236534	7.50E-48	NA	ieu-b-107	rs267738	G	T	0.219299	apolipoprotein A-I || id:ieu-b-107	TRUE	reported	igd	211.214557
27	1	183077896	0.0125396	0.00196775	1.90E-10	NA	ieu-b-107	rs10752898	C	T	0.55762	apolipoprotein A-I || id:ieu-b-107	TRUE	reported	igd	40.60928239
28	1	224427133	-0.0297678	0.00523466	1.30E-08	NA	ieu-b-107	rs76962725	A	G	0.037263	apolipoprotein A-I || id:ieu-b-107	TRUE	reported	igd	32.338086
29	2	48755477	-0.0108289	0.00197527	4.20E-08	NA	ieu-b-107	rs62135193	T	C	0.541376	apolipoprotein A-I || id:ieu-b-107	TRUE	reported	igd	30.0547792
31	2	203477868	-0.0154139	0.00214215	6.20E-13	NA	ieu-b-107	rs72926946	A	C	0.296458	apolipoprotein A-I || id:ieu-b-107	TRUE	reported	igd	51.77535779
32	2	30478453	-0.0112615	0.00195989	9.10E-09	NA	ieu-b-107	rs2362541	G	T	0.507575	apolipoprotein A-I || id:ieu-b-107	TRUE	reported	igd	33.01618423
33	2	48962291	-0.0181882	0.00230557	3.10E-15	NA	ieu-b-107	rs17326656	T	G	0.238733	apolipoprotein A-I || id:ieu-b-107	TRUE	reported	igd	62.23298154
34	2	66709468	0.0111578	0.00197677	1.70E-08	NA	ieu-b-107	rs6705285	T	G	0.609051	apolipoprotein A-I || id:ieu-b-107	TRUE	reported	igd	31.85977124
36	2	238699970	-0.0132874	0.00235794	1.70E-08	NA	ieu-b-107	rs10170658	T	G	0.222908	apolipoprotein A-I || id:ieu-b-107	TRUE	reported	igd	31.75501406
37	2	242237902	0.0170163	0.00204114	7.60E-17	NA	ieu-b-107	rs59104589	T	C	0.358199	apolipoprotein A-I || id:ieu-b-107	TRUE	reported	igd	69.49962655
38	2	188323311	0.012042	0.00215213	2.20E-08	NA	ieu-b-107	rs12987470	T	A	0.294649	apolipoprotein A-I || id:ieu-b-107	TRUE	reported	igd	31.30819526
40	2	3639909	-0.0240101	0.00257281	1.00E-20	NA	ieu-b-107	rs13402475	G	C	0.815145	apolipoprotein A-I || id:ieu-b-107	TRUE	reported	igd	87.09040265
41	2	20363666	-0.0217004	0.00196743	2.70E-28	NA	ieu-b-107	rs35135293	T	C	0.518821	apolipoprotein A-I || id:ieu-b-107	TRUE	reported	igd	121.6563243
43	2	85543222	0.0140463	0.00198176	1.40E-12	NA	ieu-b-107	rs4599108	T	C	0.487598	apolipoprotein A-I || id:ieu-b-107	TRUE	reported	igd	50.23652078
44	2	100796182	0.0141328	0.00230186	8.30E-10	NA	ieu-b-107	rs11691486	C	T	0.240048	apolipoprotein A-I || id:ieu-b-107	TRUE	reported	igd	37.69609861
45	2	111710863	-0.0115424	0.00198701	6.30E-09	NA	ieu-b-107	rs13024140	C	G	0.415283	apolipoprotein A-I || id:ieu-b-107	TRUE	reported	igd	33.74348442
46	2	242793	0.0140502	0.00222524	2.70E-10	NA	ieu-b-107	rs62114506	C	G	0.262092	apolipoprotein A-I || id:ieu-b-107	TRUE	reported	igd	39.86658979
47	2	21231524	0.0600946	0.00242305	8.71E-136	NA	ieu-b-107	rs676210	A	G	0.205092	apolipoprotein A-I || id:ieu-b-107	TRUE	reported	igd	615.0974641
50	2	128611134	-0.0132464	0.00212982	5.00E-10	NA	ieu-b-107	rs113011842	C	T	0.305787	apolipoprotein A-I || id:ieu-b-107	TRUE	reported	igd	38.68189302
53	3	52532118	-0.0195454	0.00242685	8.00E-16	NA	ieu-b-107	rs13326165	G	A	0.795376	apolipoprotein A-I || id:ieu-b-107	TRUE	reported	igd	64.86359993
54	3	70936712	0.0123581	0.00212826	6.40E-09	NA	ieu-b-107	rs1852922	A	G	0.69011	apolipoprotein A-I || id:ieu-b-107	TRUE	reported	igd	33.71722592
55	3	108865293	0.0164708	0.00198166	9.40E-17	NA	ieu-b-107	rs73216701	G	A	0.429931	apolipoprotein A-I || id:ieu-b-107	TRUE	reported	igd	69.08263462
56	3	152062241	0.0148346	0.00213401	3.60E-12	NA	ieu-b-107	rs13059175	T	C	0.299999	apolipoprotein A-I || id:ieu-b-107	TRUE	reported	igd	48.32329854
57	3	156795414	0.0174889	0.00202187	5.20E-18	NA	ieu-b-107	rs9817452	T	G	0.387699	apolipoprotein A-I || id:ieu-b-107	TRUE	reported	igd	74.81976214
58	3	196094062	0.0137647	0.00227431	1.40E-09	NA	ieu-b-107	rs4916426	G	GA	0.744652	apolipoprotein A-I || id:ieu-b-107	TRUE	reported	igd	36.62958261
59	3	12316339	0.0149974	0.00220729	1.10E-11	NA	ieu-b-107	rs2972166	A	G	0.274658	apolipoprotein A-I || id:ieu-b-107	TRUE	reported	igd	46.16479901
60	3	39214256	0.0149357	0.00247368	1.60E-09	NA	ieu-b-107	rs4676609	T	C	0.196448	apolipoprotein A-I || id:ieu-b-107	TRUE	reported	igd	36.45540429
62	3	71756272	0.0192616	0.00298016	1.00E-10	NA	ieu-b-107	rs17008972	A	G	0.124198	apolipoprotein A-I || id:ieu-b-107	TRUE	reported	igd	41.7737389
63	3	119529113	-0.0367324	0.00398002	2.70E-20	NA	ieu-b-107	rs3732356	T	G	0.93378	apolipoprotein A-I || id:ieu-b-107	TRUE	reported	igd	85.17769667
69	3	36892717	0.0110807	0.00202443	4.40E-08	NA	ieu-b-107	rs4441609	C	T	0.625576	apolipoprotein A-I || id:ieu-b-107	TRUE	reported	igd	29.95895466
71	3	185883562	0.0125215	0.00226712	3.30E-08	NA	ieu-b-107	rs1400362	C	T	0.741488	apolipoprotein A-I || id:ieu-b-107	TRUE	reported	igd	30.50432998
72	4	55521017	0.0114396	0.00196234	5.60E-09	NA	ieu-b-107	rs2159935	A	G	0.490312	apolipoprotein A-I || id:ieu-b-107	TRUE	reported	igd	33.98372307
74	4	110766064	-0.057089	0.00700743	3.70E-16	NA	ieu-b-107	rs148827772	G	A	0.022589	apolipoprotein A-I || id:ieu-b-107	TRUE	reported	igd	66.37203388
75	4	39700173	0.0155609	0.00196562	2.40E-15	NA	ieu-b-107	rs1055582	T	C	0.505137	apolipoprotein A-I || id:ieu-b-107	TRUE	reported	igd	62.67121144
77	4	154208278	-0.0153324	0.0028013	4.40E-08	NA	ieu-b-107	rs72729623	T	C	0.143413	apolipoprotein A-I || id:ieu-b-107	TRUE	reported	igd	29.95703522
79	4	26066863	-0.0222015	0.0026563	6.40E-17	NA	ieu-b-107	rs6448429	T	C	0.166112	apolipoprotein A-I || id:ieu-b-107	TRUE	reported	igd	69.85671863
80	4	57944852	-0.0120937	0.00201713	2.00E-09	NA	ieu-b-107	rs34999031	A	AT	0.426365	apolipoprotein A-I || id:ieu-b-107	TRUE	reported	igd	35.94582008
81	4	69343287	0.0230909	0.00228117	4.40E-24	NA	ieu-b-107	rs976002	G	A	0.24529	apolipoprotein A-I || id:ieu-b-107	TRUE	reported	igd	102.4623256
82	4	24626903	-0.0132838	0.00201044	3.90E-11	NA	ieu-b-107	rs1395221	T	G	0.397633	apolipoprotein A-I || id:ieu-b-107	TRUE	reported	igd	43.6576359
83	4	92599431	0.0378245	0.00674912	2.10E-08	NA	ieu-b-107	rs28824216	T	C	0.021793	apolipoprotein A-I || id:ieu-b-107	TRUE	reported	igd	31.4086943
86	4	177959511	0.0176607	0.00254251	3.80E-12	NA	ieu-b-107	rs10023962	G	T	0.816753	apolipoprotein A-I || id:ieu-b-107	TRUE	reported	igd	48.24899571
87	5	53405314	-0.0283109	0.00415365	9.40E-12	NA	ieu-b-107	rs116006942	A	G	0.060786	apolipoprotein A-I || id:ieu-b-107	TRUE	reported	igd	46.45637782
88	5	158622532	0.0137251	0.00227815	1.70E-09	NA	ieu-b-107	rs55801554	A	C	0.247289	apolipoprotein A-I || id:ieu-b-107	TRUE	reported	igd	36.29645361
89	5	180416174	-0.0671387	0.00865796	8.90E-15	NA	ieu-b-107	rs138354839	A	C	0.015103	apolipoprotein A-I || id:ieu-b-107	TRUE	reported	igd	60.13294813
91	5	39546706	-0.0127352	0.00196898	9.90E-11	NA	ieu-b-107	rs7700617	A	C	0.497345	apolipoprotein A-I || id:ieu-b-107	TRUE	reported	igd	41.83374269
93	5	72888280	0.0128434	0.00217845	3.70E-09	NA	ieu-b-107	rs2544654	T	G	0.715237	apolipoprotein A-I || id:ieu-b-107	TRUE	reported	igd	34.75862718
94	5	111246489	0.0116627	0.00209933	2.80E-08	NA	ieu-b-107	rs1540687	T	A	0.674487	apolipoprotein A-I || id:ieu-b-107	TRUE	reported	igd	30.86274679
95	5	153360230	-0.0160285	0.00203382	3.20E-15	NA	ieu-b-107	rs286965	C	T	0.632207	apolipoprotein A-I || id:ieu-b-107	TRUE	reported	igd	62.10957057
96	5	158003020	-0.0173619	0.00232896	9.00E-14	NA	ieu-b-107	rs2963468	G	A	0.235288	apolipoprotein A-I || id:ieu-b-107	TRUE	reported	igd	55.57356185
97	5	43815578	-0.0214152	0.00369565	6.80E-09	NA	ieu-b-107	rs62369502	C	T	0.076477	apolipoprotein A-I || id:ieu-b-107	TRUE	reported	igd	33.57843043
98	5	108656635	0.0110691	0.00200091	3.20E-08	NA	ieu-b-107	rs1862205	A	G	0.404644	apolipoprotein A-I || id:ieu-b-107	TRUE	reported	igd	30.60323262
99	5	131121165	-0.0291118	0.00525498	3.00E-08	NA	ieu-b-107	rs188502504	C	T	0.036433	apolipoprotein A-I || id:ieu-b-107	TRUE	reported	igd	30.68977991
100	5	134444982	-0.0170773	0.0020013	1.40E-17	NA	ieu-b-107	rs254559	A	C	0.40484	apolipoprotein A-I || id:ieu-b-107	TRUE	reported	igd	72.81348468
101	5	176541370	0.0184158	0.00309396	2.60E-09	NA	ieu-b-107	rs351862	T	C	0.114501	apolipoprotein A-I || id:ieu-b-107	TRUE	reported	igd	35.42824025
102	5	180225919	-0.0147906	0.00254902	6.50E-09	NA	ieu-b-107	rs62405458	T	C	0.18267	apolipoprotein A-I || id:ieu-b-107	TRUE	reported	igd	33.66843185
103	6	116317092	0.0179824	0.00199898	2.30E-19	NA	ieu-b-107	rs3798233	C	A	0.402016	apolipoprotein A-I || id:ieu-b-107	TRUE	reported	igd	80.92378745
104	6	117236853	-0.0142625	0.00211146	1.40E-11	NA	ieu-b-107	rs1406982	A	T	0.313873	apolipoprotein A-I || id:ieu-b-107	TRUE	reported	igd	45.62715488
106	6	42915021	0.0268788	0.00196789	1.80E-42	NA	ieu-b-107	rs9471972	A	G	0.53516	apolipoprotein A-I || id:ieu-b-107	TRUE	reported	igd	186.558871
107	6	139842576	0.0154632	0.00205027	4.60E-14	NA	ieu-b-107	rs4052908	AATT	A	0.635826	apolipoprotein A-I || id:ieu-b-107	TRUE	reported	igd	56.88194302
108	6	43761091	0.0159362	0.00276835	8.60E-09	NA	ieu-b-107	rs78807370	A	G	0.14785	apolipoprotein A-I || id:ieu-b-107	TRUE	reported	igd	33.13792728
110	6	153433701	-0.0118925	0.00200039	2.80E-09	NA	ieu-b-107	rs6557267	T	C	0.403524	apolipoprotein A-I || id:ieu-b-107	TRUE	reported	igd	35.34392374
112	6	163740322	-0.0111198	0.00200525	2.90E-08	NA	ieu-b-107	rs9347737	G	A	0.428349	apolipoprotein A-I || id:ieu-b-107	TRUE	reported	igd	30.75067782
113	6	32505869	0.0234027	0.00245486	1.50E-21	NA	ieu-b-107	rs59894631	C	A	0.666597	apolipoprotein A-I || id:ieu-b-107	TRUE	reported	igd	90.88166247
116	7	1081562	-0.0190331	0.00199937	1.70E-21	NA	ieu-b-107	rs10271082	C	G	0.407793	apolipoprotein A-I || id:ieu-b-107	TRUE	reported	igd	90.6213457
117	7	25827967	-0.0367073	0.0051179	7.40E-13	NA	ieu-b-107	rs76456334	C	T	0.039627	apolipoprotein A-I || id:ieu-b-107	TRUE	reported	igd	51.44214648
118	7	44790807	-0.0160846	0.00292874	4.00E-08	NA	ieu-b-107	rs55812947	C	T	0.129001	apolipoprotein A-I || id:ieu-b-107	TRUE	reported	igd	30.16176026
119	7	150558515	0.0124013	0.00208426	2.70E-09	NA	ieu-b-107	rs4725969	T	C	0.339656	apolipoprotein A-I || id:ieu-b-107	TRUE	reported	igd	35.40205158
120	7	100698648	0.0121553	0.00196433	6.10E-10	NA	ieu-b-107	rs55710224	A	G	0.498535	apolipoprotein A-I || id:ieu-b-107	TRUE	reported	igd	38.29131279
121	7	36178753	-0.0138549	0.00196994	2.00E-12	NA	ieu-b-107	rs2726112	G	A	0.453816	apolipoprotein A-I || id:ieu-b-107	TRUE	reported	igd	49.46506505
122	7	130442603	-0.0248328	0.00199919	2.00E-35	NA	ieu-b-107	rs34518086	C	CT	0.462783	apolipoprotein A-I || id:ieu-b-107	TRUE	reported	igd	154.2911553
123	7	50271064	0.0169225	0.00210261	8.40E-16	NA	ieu-b-107	rs34767118	G	A	0.325924	apolipoprotein A-I || id:ieu-b-107	TRUE	reported	igd	64.77529288
124	7	94974185	0.029944	0.00538771	2.70E-08	NA	ieu-b-107	rs17883513	G	A	0.034361	apolipoprotein A-I || id:ieu-b-107	TRUE	reported	igd	30.88936615
125	7	106957161	0.0197365	0.0023555	5.30E-17	NA	ieu-b-107	rs150483923	A	C	0.225932	apolipoprotein A-I || id:ieu-b-107	TRUE	reported	igd	70.20561557
127	7	150542711	-0.0157606	0.00209756	5.70E-14	NA	ieu-b-107	rs6977416	A	G	0.334458	apolipoprotein A-I || id:ieu-b-107	TRUE	reported	igd	56.45657136
129	7	17920253	-0.0261653	0.00200552	6.60E-39	NA	ieu-b-107	rs17138358	C	G	0.398512	apolipoprotein A-I || id:ieu-b-107	TRUE	reported	igd	170.2139826
130	8	19979846	-0.0367572	0.005252	2.60E-12	NA	ieu-b-107	rs112928559	T	C	0.039869	apolipoprotein A-I || id:ieu-b-107	TRUE	reported	igd	48.9816261
131	8	121887377	-0.0178019	0.00196944	1.60E-19	NA	ieu-b-107	rs36024006	A	G	0.451989	apolipoprotein A-I || id:ieu-b-107	TRUE	reported	igd	81.7043156
132	8	126482930	0.0142698	0.00210544	1.20E-11	NA	ieu-b-107	rs71303482	G	A	0.68397	apolipoprotein A-I || id:ieu-b-107	TRUE	reported	igd	45.93543403
133	8	144496772	-0.0151546	0.00240369	2.90E-10	NA	ieu-b-107	rs4875043	C	A	0.216842	apolipoprotein A-I || id:ieu-b-107	TRUE	reported	igd	39.74933187
135	8	126630963	0.0135838	0.00229809	3.40E-09	NA	ieu-b-107	rs71517905	ACAC	A	0.743476	apolipoprotein A-I || id:ieu-b-107	TRUE	reported	igd	34.93866304
136	8	9151688	0.0212458	0.00330763	1.30E-10	NA	ieu-b-107	rs49675	A	G	0.09805	apolipoprotein A-I || id:ieu-b-107	TRUE	reported	igd	41.25818549
137	8	71338185	-0.0121174	0.00199318	1.20E-09	NA	ieu-b-107	rs10504477	C	T	0.412293	apolipoprotein A-I || id:ieu-b-107	TRUE	reported	igd	36.95929158
138	8	72399623	-0.0207809	0.0037859	4.00E-08	NA	ieu-b-107	rs36096231	T	C	0.072481	apolipoprotein A-I || id:ieu-b-107	TRUE	reported	igd	30.12924293
140	8	103876780	0.0177172	0.00253838	3.00E-12	NA	ieu-b-107	rs2247355	T	C	0.182653	apolipoprotein A-I || id:ieu-b-107	TRUE	reported	igd	48.71634437
141	8	116601894	0.0349728	0.00198158	1.00E-69	NA	ieu-b-107	rs6469605	T	C	0.568386	apolipoprotein A-I || id:ieu-b-107	TRUE	reported	igd	311.4837388
142	8	144302570	0.0362105	0.002519	7.40E-47	NA	ieu-b-107	rs7817574	C	T	0.184902	apolipoprotein A-I || id:ieu-b-107	TRUE	reported	igd	206.6381473
144	8	19750044	-0.0805948	0.00478788	1.40E-63	NA	ieu-b-107	rs59347135	G	C	0.046207	apolipoprotein A-I || id:ieu-b-107	TRUE	reported	igd	283.3513725
145	8	20056640	0.0567003	0.00803613	1.70E-12	NA	ieu-b-107	rs117853493	A	G	0.015074	apolipoprotein A-I || id:ieu-b-107	TRUE	reported	igd	49.78225866
146	9	107721423	0.0122955	0.00197818	5.10E-10	NA	ieu-b-107	rs1125873	T	A	0.492029	apolipoprotein A-I || id:ieu-b-107	TRUE	reported	igd	38.63301172
148	9	136919416	0.0140397	0.00221413	2.30E-10	NA	ieu-b-107	rs2520096	G	A	0.270128	apolipoprotein A-I || id:ieu-b-107	TRUE	reported	igd	40.20751327
150	9	92177897	-0.0112609	0.00200049	1.80E-08	NA	ieu-b-107	rs7036107	G	A	0.511088	apolipoprotein A-I || id:ieu-b-107	TRUE	reported	igd	31.68627777
151	9	107586753	0.054303	0.00292716	7.90E-77	NA	ieu-b-107	rs2066714	C	T	0.128552	apolipoprotein A-I || id:ieu-b-107	TRUE	reported	igd	344.1537558
152	9	107661742	-0.0804019	0.00222407	1.00E-200	NA	ieu-b-107	rs2740488	C	A	0.265536	apolipoprotein A-I || id:ieu-b-107	TRUE	reported	igd	1306.873376
153	9	107576246	-0.0366326	0.00247546	1.50E-49	NA	ieu-b-107	rs2297409	A	G	0.194714	apolipoprotein A-I || id:ieu-b-107	TRUE	reported	igd	218.9885724
155	9	106603816	0.073606	0.0103329	1.10E-12	NA	ieu-b-107	rs74500135	C	T	0.009827	apolipoprotein A-I || id:ieu-b-107	TRUE	reported	igd	50.74342449
156	9	107732530	0.0314363	0.00540463	6.00E-09	NA	ieu-b-107	rs147772065	C	G	0.034764	apolipoprotein A-I || id:ieu-b-107	TRUE	reported	igd	33.83208046
157	10	33647091	0.0162537	0.00224777	4.80E-13	NA	ieu-b-107	rs2804894	A	G	0.734838	apolipoprotein A-I || id:ieu-b-107	TRUE	reported	igd	52.28757842
164	10	113978097	-0.0312837	0.00277987	2.20E-29	NA	ieu-b-107	rs2419605	G	A	0.147796	apolipoprotein A-I || id:ieu-b-107	TRUE	reported	igd	126.6441235
165	10	122857596	-0.025599	0.00344877	1.10E-13	NA	ieu-b-107	rs2245095	T	C	0.088862	apolipoprotein A-I || id:ieu-b-107	TRUE	reported	igd	55.09539836
172	11	66066993	0.0167274	0.00199616	5.30E-17	NA	ieu-b-107	rs4930352	T	G	0.494116	apolipoprotein A-I || id:ieu-b-107	TRUE	reported	igd	70.22050977
174	11	116385354	0.0270189	0.00330241	2.80E-16	NA	ieu-b-107	rs7952521	A	G	0.105535	apolipoprotein A-I || id:ieu-b-107	TRUE	reported	igd	66.9377542
175	11	116648776	0.0682915	0.00475519	9.00E-47	NA	ieu-b-107	rs78296522	A	C	0.045117	apolipoprotein A-I || id:ieu-b-107	TRUE	reported	igd	206.2506595
176	11	408174	-0.0305721	0.00527087	6.60E-09	NA	ieu-b-107	rs117739035	T	G	0.035802	apolipoprotein A-I || id:ieu-b-107	TRUE	reported	igd	33.64214853
177	11	14029854	0.0116908	0.00196745	2.80E-09	NA	ieu-b-107	rs1919309	C	T	0.508795	apolipoprotein A-I || id:ieu-b-107	TRUE	reported	igd	35.30846556
180	11	75451281	-0.0446168	0.00269005	8.80E-62	NA	ieu-b-107	rs559355	T	A	0.157349	apolipoprotein A-I || id:ieu-b-107	TRUE	reported	igd	275.0894428
181	11	117221862	-0.0569584	0.00458365	1.90E-35	NA	ieu-b-107	rs141368429	T	C	0.055929	apolipoprotein A-I || id:ieu-b-107	TRUE	reported	igd	154.4153453
182	11	122514403	0.0207534	0.00202552	1.20E-24	NA	ieu-b-107	rs58473820	T	C	0.377992	apolipoprotein A-I || id:ieu-b-107	TRUE	reported	igd	104.9791937
183	11	2942593	0.0293691	0.00340349	6.20E-18	NA	ieu-b-107	rs1661052	A	G	0.908498	apolipoprotein A-I || id:ieu-b-107	TRUE	reported	igd	74.46121341
186	11	103870755	-0.0146559	0.00249387	4.20E-09	NA	ieu-b-107	rs11226108	C	G	0.191516	apolipoprotein A-I || id:ieu-b-107	TRUE	reported	igd	34.53624808
187	11	118462554	0.0250384	0.00354197	1.60E-12	NA	ieu-b-107	rs11216920	G	A	0.084072	apolipoprotein A-I || id:ieu-b-107	TRUE	reported	igd	49.97136129
188	12	7681181	-0.0219163	0.00291351	5.40E-14	NA	ieu-b-107	rs7305678	G	T	0.866252	apolipoprotein A-I || id:ieu-b-107	TRUE	reported	igd	56.58472871
189	12	20470221	0.0222366	0.00247597	2.70E-19	NA	ieu-b-107	rs11045172	C	A	0.197912	apolipoprotein A-I || id:ieu-b-107	TRUE	reported	igd	80.65732271
190	12	20597577	0.0140023	0.00224718	4.60E-10	NA	ieu-b-107	rs4762756	C	T	0.73563	apolipoprotein A-I || id:ieu-b-107	TRUE	reported	igd	38.82583686
193	12	123728979	-0.0494599	0.00329566	6.50E-51	NA	ieu-b-107	rs111694265	C	CAAAACAA	0.901229	apolipoprotein A-I || id:ieu-b-107	TRUE	reported	igd	225.2264839
194	12	124383813	0.0190026	0.00215664	1.20E-18	NA	ieu-b-107	rs11057390	G	T	0.295431	apolipoprotein A-I || id:ieu-b-107	TRUE	reported	igd	77.63696192
195	12	125326153	-0.0318107	0.00242195	2.10E-39	NA	ieu-b-107	rs7136506	C	T	0.216465	apolipoprotein A-I || id:ieu-b-107	TRUE	reported	igd	172.5098496
196	12	109993603	0.021994	0.00196177	3.60E-29	NA	ieu-b-107	rs11067231	A	C	0.523895	apolipoprotein A-I || id:ieu-b-107	TRUE	reported	igd	125.6926998
198	12	125265201	-0.0371454	0.00212658	2.50E-68	NA	ieu-b-107	rs921919	A	G	0.669251	apolipoprotein A-I || id:ieu-b-107	TRUE	reported	igd	305.1015539
199	12	51290002	-0.0128665	0.00206335	4.50E-10	NA	ieu-b-107	rs35028188	T	TA	0.611902	apolipoprotein A-I || id:ieu-b-107	TRUE	reported	igd	38.88417016
201	12	103483094	-0.0143687	0.0019633	2.50E-13	NA	ieu-b-107	rs10745954	G	A	0.480326	apolipoprotein A-I || id:ieu-b-107	TRUE	reported	igd	53.56232403
202	12	6731818	0.0164484	0.00255731	1.30E-10	NA	ieu-b-107	rs10774439	A	G	0.814838	apolipoprotein A-I || id:ieu-b-107	TRUE	reported	igd	41.36931738
205	12	71372390	0.0110061	0.00196411	2.10E-08	NA	ieu-b-107	rs10748165	T	C	0.504155	apolipoprotein A-I || id:ieu-b-107	TRUE	reported	igd	31.40024858
206	12	125339990	0.0296946	0.003302	2.40E-19	NA	ieu-b-107	rs12229372	C	T	0.10329	apolipoprotein A-I || id:ieu-b-107	TRUE	reported	igd	80.8720798
208	13	30970914	-0.0259089	0.00453367	1.10E-08	NA	ieu-b-107	rs11452128	C	T	0.050274	apolipoprotein A-I || id:ieu-b-107	TRUE	reported	igd	32.65847716
209	13	103844270	-0.0517323	0.00891628	6.60E-09	NA	ieu-b-107	rs35639749	A	AC	0.986849	apolipoprotein A-I || id:ieu-b-107	TRUE	reported	igd	33.6630893
210	13	103553567	0.0282603	0.00464917	1.20E-09	NA	ieu-b-107	rs79506257	A	G	0.047786	apolipoprotein A-I || id:ieu-b-107	TRUE	reported	igd	36.94881148
211	13	49519535	-0.0144459	0.00201768	8.10E-13	NA	ieu-b-107	rs35580554	A	ATATT	0.60368	apolipoprotein A-I || id:ieu-b-107	TRUE	reported	igd	51.26045078
212	13	113927208	0.0154221	0.00235515	5.80E-11	NA	ieu-b-107	rs9604045	T	G	0.253532	apolipoprotein A-I || id:ieu-b-107	TRUE	reported	igd	42.87929885
213	14	105258437	-0.0322265	0.00202366	4.30E-57	NA	ieu-b-107	rs2494747	T	G	0.615762	apolipoprotein A-I || id:ieu-b-107	TRUE	reported	igd	253.5998416
214	14	81676844	-0.0139977	0.00197925	1.50E-12	NA	ieu-b-107	rs61980899	C	T	0.537847	apolipoprotein A-I || id:ieu-b-107	TRUE	reported	igd	50.01610253
215	14	69273090	0.0174735	0.0023124	4.10E-14	NA	ieu-b-107	rs367677	G	A	0.240005	apolipoprotein A-I || id:ieu-b-107	TRUE	reported	igd	57.09941755
216	14	74250126	0.0217854	0.00222966	1.50E-22	NA	ieu-b-107	rs13379043	C	T	0.280373	apolipoprotein A-I || id:ieu-b-107	TRUE	reported	igd	95.46662785
218	14	24634825	-0.0146547	0.00260342	1.80E-08	NA	ieu-b-107	rs12436555	A	G	0.173179	apolipoprotein A-I || id:ieu-b-107	TRUE	reported	igd	31.68569094
219	14	52581893	0.0146894	0.00260225	1.70E-08	NA	ieu-b-107	rs111849006	A	G	0.181219	apolipoprotein A-I || id:ieu-b-107	TRUE	reported	igd	31.86455594
221	15	41888918	0.0161797	0.00211746	2.20E-14	NA	ieu-b-107	rs7170463	G	A	0.311339	apolipoprotein A-I || id:ieu-b-107	TRUE	reported	igd	58.38594186
222	15	43130646	0.0146329	0.00253358	7.70E-09	NA	ieu-b-107	rs8028785	C	T	0.18254	apolipoprotein A-I || id:ieu-b-107	TRUE	reported	igd	33.35718213
224	15	58671559	-0.0842338	0.00199576	1.00E-200	NA	ieu-b-107	rs1601933	T	C	0.466597	apolipoprotein A-I || id:ieu-b-107	TRUE	reported	igd	1781.369242
225	15	58639710	-0.0491359	0.00300967	6.40E-60	NA	ieu-b-107	rs12898210	G	T	0.121583	apolipoprotein A-I || id:ieu-b-107	TRUE	reported	igd	266.5372195
226	15	58724706	0.108049	0.00384587	1.10E-173	NA	ieu-b-107	rs11632618	A	G	0.06962	apolipoprotein A-I || id:ieu-b-107	TRUE	reported	igd	789.3145249
227	15	58972699	-0.0322411	0.00450448	8.20E-13	NA	ieu-b-107	rs80236739	G	A	0.049836	apolipoprotein A-I || id:ieu-b-107	TRUE	reported	igd	51.23044947
228	15	75370012	-0.0128704	0.00219833	4.80E-09	NA	ieu-b-107	rs34180494	C	A	0.273764	apolipoprotein A-I || id:ieu-b-107	TRUE	reported	igd	34.27647139
229	15	74712937	-0.0246353	0.00345669	1.00E-12	NA	ieu-b-107	rs28362901	A	C	0.088368	apolipoprotein A-I || id:ieu-b-107	TRUE	reported	igd	50.79168669
230	15	59264999	-0.0288859	0.00484793	2.50E-09	NA	ieu-b-107	rs117399007	T	C	0.043444	apolipoprotein A-I || id:ieu-b-107	TRUE	reported	igd	35.50233495
231	15	58586129	-0.0780529	0.00268206	3.40E-186	NA	ieu-b-107	rs1318175	T	C	0.159965	apolipoprotein A-I || id:ieu-b-107	TRUE	reported	igd	846.913196
233	15	102068658	0.0161057	0.00225649	9.50E-13	NA	ieu-b-107	rs1037117	A	G	0.254731	apolipoprotein A-I || id:ieu-b-107	TRUE	reported	igd	50.94366373
234	16	29979064	-0.0111779	0.00202925	3.60E-08	NA	ieu-b-107	rs71380411	T	C	0.423959	apolipoprotein A-I || id:ieu-b-107	TRUE	reported	igd	30.34220384
235	16	56579961	-0.0797507	0.00879219	1.20E-19	NA	ieu-b-107	rs75152587	T	G	0.012759	apolipoprotein A-I || id:ieu-b-107	TRUE	reported	igd	82.27590518
236	16	57157206	-0.018423	0.00195245	3.90E-21	NA	ieu-b-107	rs2305696	T	C	0.486258	apolipoprotein A-I || id:ieu-b-107	TRUE	reported	igd	89.03456749
237	16	57235644	-0.0165422	0.00195706	2.80E-17	NA	ieu-b-107	rs4330777	A	G	0.475043	apolipoprotein A-I || id:ieu-b-107	TRUE	reported	igd	71.44569156
238	16	88039447	-0.0130768	0.00197499	3.60E-11	NA	ieu-b-107	rs11641548	C	A	0.43959	apolipoprotein A-I || id:ieu-b-107	TRUE	reported	igd	43.84004105
239	16	68878721	-0.0298646	0.00372792	1.10E-15	NA	ieu-b-107	rs74025321	G	A	0.074272	apolipoprotein A-I || id:ieu-b-107	TRUE	reported	igd	64.17679544
240	16	72156666	0.0189094	0.00267946	1.70E-12	NA	ieu-b-107	rs35909200	G	T	0.157388	apolipoprotein A-I || id:ieu-b-107	TRUE	reported	igd	49.80337017
241	16	15139594	-0.0124025	0.00197989	3.70E-10	NA	ieu-b-107	rs34955778	C	T	0.418701	apolipoprotein A-I || id:ieu-b-107	TRUE	reported	igd	39.24046436
242	16	56711375	-0.0617963	0.00494325	7.40E-36	NA	ieu-b-107	rs4784709	A	T	0.959184	apolipoprotein A-I || id:ieu-b-107	TRUE	reported	igd	156.2779072
244	16	28139077	0.0166688	0.00227684	2.50E-13	NA	ieu-b-107	rs33042	A	G	0.246125	apolipoprotein A-I || id:ieu-b-107	TRUE	reported	igd	53.59711795
245	16	56162685	0.0581829	0.0104937	2.90E-08	NA	ieu-b-107	rs144475339	C	G	0.01056	apolipoprotein A-I || id:ieu-b-107	TRUE	reported	igd	30.74193715
246	16	56834234	-0.0855866	0.00337218	4.20E-142	NA	ieu-b-107	rs79984435	A	G	0.092203	apolipoprotein A-I || id:ieu-b-107	TRUE	reported	igd	644.1512328
248	16	67972194	-0.0570866	0.00310344	1.40E-75	NA	ieu-b-107	rs200561116	A	AT	0.885895	apolipoprotein A-I || id:ieu-b-107	TRUE	reported	igd	338.3603299
250	17	16851834	-0.0127148	0.00204635	5.20E-10	NA	ieu-b-107	rs3818716	T	C	0.364549	apolipoprotein A-I || id:ieu-b-107	TRUE	reported	igd	38.60619729
252	17	66827491	-0.0223626	0.00236278	2.90E-21	NA	ieu-b-107	rs7216643	T	C	0.223559	apolipoprotein A-I || id:ieu-b-107	TRUE	reported	igd	89.57685491
253	17	7455707	-0.0155496	0.00217141	8.00E-13	NA	ieu-b-107	rs78608249	T	C	0.29008	apolipoprotein A-I || id:ieu-b-107	TRUE	reported	igd	51.28053732
254	17	28661769	-0.0174387	0.00209523	8.60E-17	NA	ieu-b-107	rs6505176	G	T	0.331623	apolipoprotein A-I || id:ieu-b-107	TRUE	reported	igd	69.27277675
255	17	8107979	-0.0135158	0.00197236	7.30E-12	NA	ieu-b-107	rs7503353	T	G	0.532015	apolipoprotein A-I || id:ieu-b-107	TRUE	reported	igd	46.95792865
257	17	76386406	0.0303341	0.00205373	2.30E-49	NA	ieu-b-107	rs145773899	C	T	0.543091	apolipoprotein A-I || id:ieu-b-107	TRUE	reported	igd	218.1590958
258	17	26695832	-0.0214336	0.00199927	8.10E-27	NA	ieu-b-107	rs2071379	G	A	0.595245	apolipoprotein A-I || id:ieu-b-107	TRUE	reported	igd	114.9331039
259	17	40781561	-0.0180909	0.00218637	1.30E-16	NA	ieu-b-107	rs34138141	T	G	0.280674	apolipoprotein A-I || id:ieu-b-107	TRUE	reported	igd	68.46534765
261	17	1994071	-0.013626	0.00198867	7.30E-12	NA	ieu-b-107	rs3760230	G	C	0.579267	apolipoprotein A-I || id:ieu-b-107	TRUE	reported	igd	46.94713733
262	18	47429022	0.0319587	0.00288956	2.00E-28	NA	ieu-b-107	rs2298624	T	C	0.132474	apolipoprotein A-I || id:ieu-b-107	TRUE	reported	igd	122.3242516
263	18	21069269	0.0115362	0.00197395	5.10E-09	NA	ieu-b-107	rs8098618	T	C	0.479414	apolipoprotein A-I || id:ieu-b-107	TRUE	reported	igd	34.15474511
264	18	46617871	0.0436944	0.00696137	3.50E-10	NA	ieu-b-107	rs78965095	T	C	0.02028	apolipoprotein A-I || id:ieu-b-107	TRUE	reported	igd	39.39670645
265	18	47109955	0.335992	0.00855615	1.00E-200	NA	ieu-b-107	rs77960347	G	A	0.01329	apolipoprotein A-I || id:ieu-b-107	TRUE	reported	igd	1542.051526
266	18	19641009	-0.01986	0.00240757	1.60E-16	NA	ieu-b-107	rs4632228	T	G	0.209496	apolipoprotein A-I || id:ieu-b-107	TRUE	reported	igd	68.045347
267	18	46781014	0.0494709	0.00674777	2.30E-13	NA	ieu-b-107	rs150237291	C	T	0.021812	apolipoprotein A-I || id:ieu-b-107	TRUE	reported	igd	53.74980233
268	18	2981398	-0.0165331	0.00215035	1.50E-14	NA	ieu-b-107	rs681869	T	C	0.704152	apolipoprotein A-I || id:ieu-b-107	TRUE	reported	igd	59.11368997
269	18	47171888	0.096182	0.00257748	1.00E-200	NA	ieu-b-107	rs8086351	G	C	0.824039	apolipoprotein A-I || id:ieu-b-107	TRUE	reported	igd	1392.498673
275	19	54800500	0.0390583	0.00235452	8.40E-62	NA	ieu-b-107	rs367070	G	A	0.225382	apolipoprotein A-I || id:ieu-b-107	TRUE	reported	igd	275.1817936
280	19	11347657	-0.10808	0.00533159	2.30E-91	NA	ieu-b-107	rs737338	T	C	0.035108	apolipoprotein A-I || id:ieu-b-107	TRUE	reported	igd	410.9367421
282	19	33900257	0.0228493	0.00208825	7.30E-28	NA	ieu-b-107	rs8103728	G	C	0.669595	apolipoprotein A-I || id:ieu-b-107	TRUE	reported	igd	119.7232811
289	20	17596155	-0.0287721	0.0027161	3.20E-26	NA	ieu-b-107	rs1132274	A	C	0.154087	apolipoprotein A-I || id:ieu-b-107	TRUE	reported	igd	112.2146094
292	20	46340596	0.0264226	0.00242837	1.40E-27	NA	ieu-b-107	rs4239651	C	T	0.79439	apolipoprotein A-I || id:ieu-b-107	TRUE	reported	igd	118.3911321
293	21	46907287	-0.0182291	0.00246656	1.50E-13	NA	ieu-b-107	rs9977268	T	C	0.19875	apolipoprotein A-I || id:ieu-b-107	TRUE	reported	igd	54.61914243
296	22	21922456	-0.0321639	0.00251317	1.70E-37	NA	ieu-b-107	rs11089620	G	C	0.188588	apolipoprotein A-I || id:ieu-b-107	TRUE	reported	igd	163.791539
297	22	39125074	0.0130171	0.00213798	1.10E-09	NA	ieu-b-107	rs4820346	G	C	0.692925	apolipoprotein A-I || id:ieu-b-107	TRUE	reported	igd	37.06969364
299	22	30931307	-0.0174956	0.00230014	2.80E-14	NA	ieu-b-107	rs9608972	C	T	0.241455	apolipoprotein A-I || id:ieu-b-107	TRUE	reported	igd	57.8558038
