# Supplementary material for: Hypertension, Dyslipidemia, and Adhesive Capsulitis: A Bidirectional Two‐Sample Mendelian Randomization Study of the European Population
Source: Genet Res (Camb). 2026 May 17;2026:6618466. doi: 10.1155/genr/6618466 (PMC13180687; doi:10.1155/genr/6618466)
Supplement: Supplementary file 12 — Supporting Information 12 Supporting 12. Supporting Table 7. Instrumental variables of the apolipoprotein B/A1 ratio. [file GENR-2026-6618466-s003.csv]

	chr.exposure	pos.exposure	beta.exposure	se.exposure	pval.exposure	samplesize.exposure	id.exposure	SNP	effect_allele.exposure	other_allele.exposure	eaf.exposure	exposure	mr_keep.exposure	pval_origin.exposure	data_source.exposure	F
2	1	55521313	0.0328227	0.0042512	1.20E-14	115082	ebi-a-GCST90092810	rs472495	T	G	0.649121	Ratio of apolipoprotein B to apolipoprotein A1 levels || id:ebi-a-GCST90092810	TRUE	reported	igd	59.60984394
3	1	55676374	0.0676206	0.0104301	9.00E-11	115082	ebi-a-GCST90092810	rs67276129	G	T	0.039899	Ratio of apolipoprotein B to apolipoprotein A1 levels || id:ebi-a-GCST90092810	TRUE	reported	igd	42.03137017
4	1	150871407	-0.0255524	0.00434568	4.10E-09	115082	ebi-a-GCST90092810	rs2925738	T	A	0.329855	Ratio of apolipoprotein B to apolipoprotein A1 levels || id:ebi-a-GCST90092810	TRUE	reported	igd	34.57326225
5	1	182163699	0.0268725	0.00431799	4.90E-10	115082	ebi-a-GCST90092810	rs3085908	TAA	T	0.338547	Ratio of apolipoprotein B to apolipoprotein A1 levels || id:ebi-a-GCST90092810	TRUE	reported	igd	38.72980684
6	1	234872431	0.0237041	0.00407877	6.20E-09	115082	ebi-a-GCST90092810	rs613334	A	G	0.503583	Ratio of apolipoprotein B to apolipoprotein A1 levels || id:ebi-a-GCST90092810	TRUE	reported	igd	33.77388039
8	1	230296153	-0.0439006	0.00415632	4.50E-26	115082	ebi-a-GCST90092810	rs10864726	T	C	0.605471	Ratio of apolipoprotein B to apolipoprotein A1 levels || id:ebi-a-GCST90092810	TRUE	reported	igd	111.5617736
10	1	110232983	-0.0356328	0.00454789	4.70E-15	115082	ebi-a-GCST90092810	rs140584594	G	A	0.730101	Ratio of apolipoprotein B to apolipoprotein A1 levels || id:ebi-a-GCST90092810	TRUE	reported	igd	61.38644017
11	2	21212348	-0.0247262	0.00406957	1.20E-09	115082	ebi-a-GCST90092810	rs1320143	A	G	0.536438	Ratio of apolipoprotein B to apolipoprotein A1 levels || id:ebi-a-GCST90092810	TRUE	reported	igd	36.91561956
12	2	21232195	0.0885098	0.0040636	3.50E-105	115082	ebi-a-GCST90092810	rs693	A	G	0.520889	Ratio of apolipoprotein B to apolipoprotein A1 levels || id:ebi-a-GCST90092810	TRUE	reported	igd	474.4093806
13	2	21272778	-0.0721916	0.0100338	6.30E-13	115082	ebi-a-GCST90092810	rs60403635	C	T	0.043024	Ratio of apolipoprotein B to apolipoprotein A1 levels || id:ebi-a-GCST90092810	TRUE	reported	igd	51.76484366
16	3	52241229	-0.0553874	0.009475	5.00E-09	115082	ebi-a-GCST90092810	rs164641	C	T	0.049027	Ratio of apolipoprotein B to apolipoprotein A1 levels || id:ebi-a-GCST90092810	TRUE	reported	igd	34.17086502
17	3	136535024	0.0330041	0.0049835	3.50E-11	115082	ebi-a-GCST90092810	rs2343681	A	G	0.788421	Ratio of apolipoprotein B to apolipoprotein A1 levels || id:ebi-a-GCST90092810	TRUE	reported	igd	43.85905963
19	5	74656539	0.0513128	0.00414783	3.80E-35	115082	ebi-a-GCST90092810	rs12916	C	T	0.400341	Ratio of apolipoprotein B to apolipoprotein A1 levels || id:ebi-a-GCST90092810	TRUE	reported	igd	153.0389519
20	5	156443066	0.0372625	0.00423819	1.50E-18	115082	ebi-a-GCST90092810	rs4704834	G	A	0.644028	Ratio of apolipoprotein B to apolipoprotein A1 levels || id:ebi-a-GCST90092810	TRUE	reported	igd	77.29930436
21	5	74472939	0.028519	0.00423314	1.60E-11	115082	ebi-a-GCST90092810	rs7707394	A	G	0.357075	Ratio of apolipoprotein B to apolipoprotein A1 levels || id:ebi-a-GCST90092810	TRUE	reported	igd	45.38744912
22	6	76396369	-0.0667093	0.0118247	1.70E-08	115082	ebi-a-GCST90092810	rs142791556	C	T	0.030646	Ratio of apolipoprotein B to apolipoprotein A1 levels || id:ebi-a-GCST90092810	TRUE	reported	igd	31.82621241
25	6	127451665	0.0249375	0.0040986	1.20E-09	115082	ebi-a-GCST90092810	rs1936806	T	C	0.448453	Ratio of apolipoprotein B to apolipoprotein A1 levels || id:ebi-a-GCST90092810	TRUE	reported	igd	37.01921515
26	6	16134247	-0.0261818	0.00409142	1.60E-10	115082	ebi-a-GCST90092810	rs6920309	T	C	0.456849	Ratio of apolipoprotein B to apolipoprotein A1 levels || id:ebi-a-GCST90092810	TRUE	reported	igd	40.94900248
27	6	32601288	0.0468108	0.00526718	6.30E-19	115082	ebi-a-GCST90092810	rs72848251	A	G	0.194675	Ratio of apolipoprotein B to apolipoprotein A1 levels || id:ebi-a-GCST90092810	TRUE	reported	igd	78.98202398
28	6	42919969	-0.0282733	0.00407359	3.90E-12	115082	ebi-a-GCST90092810	rs2104616	C	T	0.540094	Ratio of apolipoprotein B to apolipoprotein A1 levels || id:ebi-a-GCST90092810	TRUE	reported	igd	48.17157249
29	6	160543148	0.0659686	0.0079902	1.50E-16	115082	ebi-a-GCST90092810	rs12208357	T	C	0.07	Ratio of apolipoprotein B to apolipoprotein A1 levels || id:ebi-a-GCST90092810	TRUE	reported	igd	68.16346939
31	7	44584551	0.0310619	0.00524767	3.20E-09	115082	ebi-a-GCST90092810	rs10260606	C	G	0.182652	Ratio of apolipoprotein B to apolipoprotein A1 levels || id:ebi-a-GCST90092810	TRUE	reported	igd	35.0360755
32	8	19750044	0.0665056	0.00999635	2.90E-11	115082	ebi-a-GCST90092810	rs59347135	G	C	0.045803	Ratio of apolipoprotein B to apolipoprotein A1 levels || id:ebi-a-GCST90092810	TRUE	reported	igd	44.26148463
34	8	116624879	-0.0274893	0.00412315	2.60E-11	115082	ebi-a-GCST90092810	rs2245221	A	G	0.558968	Ratio of apolipoprotein B to apolipoprotein A1 levels || id:ebi-a-GCST90092810	TRUE	reported	igd	44.44895394
36	8	19766233	0.126287	0.0153306	1.80E-16	115082	ebi-a-GCST90092810	rs139915535	G	A	0.018003	Ratio of apolipoprotein B to apolipoprotein A1 levels || id:ebi-a-GCST90092810	TRUE	reported	igd	67.85649773
38	10	115797947	-0.0344162	0.00605953	1.30E-08	115082	ebi-a-GCST90092810	rs72823020	A	T	0.130415	Ratio of apolipoprotein B to apolipoprotein A1 levels || id:ebi-a-GCST90092810	TRUE	reported	igd	32.25822049
39	11	116714293	0.128278	0.0214651	2.30E-09	115082	ebi-a-GCST90092810	rs141469619	G	A	0.010141	Ratio of apolipoprotein B to apolipoprotein A1 levels || id:ebi-a-GCST90092810	TRUE	reported	igd	35.71338212
40	11	117095283	-0.0573669	0.00809273	1.40E-12	115082	ebi-a-GCST90092810	rs59781045	T	C	0.068066	Ratio of apolipoprotein B to apolipoprotein A1 levels || id:ebi-a-GCST90092810	TRUE	reported	igd	50.24873283
41	11	75452518	0.0357477	0.00558694	1.60E-10	115082	ebi-a-GCST90092810	rs643884	C	T	0.157986	Ratio of apolipoprotein B to apolipoprotein A1 levels || id:ebi-a-GCST90092810	TRUE	reported	igd	40.93932208
42	11	126260684	0.0624684	0.00735307	2.00E-17	115082	ebi-a-GCST90092810	rs12804228	G	A	0.08472	Ratio of apolipoprotein B to apolipoprotein A1 levels || id:ebi-a-GCST90092810	TRUE	reported	igd	72.17317594
45	12	57781893	-0.0280864	0.00475279	3.40E-09	115082	ebi-a-GCST90092810	rs2122982	A	G	0.238672	Ratio of apolipoprotein B to apolipoprotein A1 levels || id:ebi-a-GCST90092810	TRUE	reported	igd	34.9210549
46	12	124419728	-0.0335987	0.00429357	5.10E-15	115082	ebi-a-GCST90092810	rs11057397	T	C	0.337502	Ratio of apolipoprotein B to apolipoprotein A1 levels || id:ebi-a-GCST90092810	TRUE	reported	igd	61.23508215
47	13	114551993	0.0255798	0.00432908	3.40E-09	115082	ebi-a-GCST90092810	rs6602909	C	T	0.328942	Ratio of apolipoprotein B to apolipoprotein A1 levels || id:ebi-a-GCST90092810	TRUE	reported	igd	34.91367127
48	14	74250126	-0.0261962	0.00460679	1.30E-08	115082	ebi-a-GCST90092810	rs13379043	C	T	0.279874	Ratio of apolipoprotein B to apolipoprotein A1 levels || id:ebi-a-GCST90092810	TRUE	reported	igd	32.33495169
49	15	58692095	0.0274026	0.00410448	2.50E-11	115082	ebi-a-GCST90092810	rs443401	G	C	0.476457	Ratio of apolipoprotein B to apolipoprotein A1 levels || id:ebi-a-GCST90092810	TRUE	reported	igd	44.5717522
50	16	56946502	0.149673	0.0256626	5.50E-09	115082	ebi-a-GCST90092810	rs117738782	C	T	0.007457	Ratio of apolipoprotein B to apolipoprotein A1 levels || id:ebi-a-GCST90092810	TRUE	reported	igd	34.01559485
51	16	72101525	0.0390331	0.00522529	8.00E-14	115082	ebi-a-GCST90092810	rs34042070	G	C	0.186978	Ratio of apolipoprotein B to apolipoprotein A1 levels || id:ebi-a-GCST90092810	TRUE	reported	igd	55.80045546
52	16	56993886	-0.149993	0.00433756	1.00E-200	115082	ebi-a-GCST90092810	rs821840	G	A	0.324526	Ratio of apolipoprotein B to apolipoprotein A1 levels || id:ebi-a-GCST90092810	TRUE	reported	igd	1195.758412
53	16	57049137	0.114077	0.0119689	1.60E-21	115082	ebi-a-GCST90092810	rs75911530	A	G	0.032885	Ratio of apolipoprotein B to apolipoprotein A1 levels || id:ebi-a-GCST90092810	TRUE	reported	igd	90.84063441
54	17	41926126	0.0698719	0.0116343	1.90E-09	115082	ebi-a-GCST90092810	rs72836561	T	C	0.031482	Ratio of apolipoprotein B to apolipoprotein A1 levels || id:ebi-a-GCST90092810	TRUE	reported	igd	36.06758317
55	17	26633616	-0.0244358	0.00407728	2.10E-09	115082	ebi-a-GCST90092810	rs241777	T	C	0.485224	Ratio of apolipoprotein B to apolipoprotein A1 levels || id:ebi-a-GCST90092810	TRUE	reported	igd	35.91736784
56	17	45763073	0.0264385	0.00407708	8.90E-11	115082	ebi-a-GCST90092810	rs4794048	C	A	0.480798	Ratio of apolipoprotein B to apolipoprotein A1 levels || id:ebi-a-GCST90092810	TRUE	reported	igd	42.05015579
57	17	67081278	0.138846	0.013664	2.90E-24	115082	ebi-a-GCST90092810	rs77542162	G	A	0.022666	Ratio of apolipoprotein B to apolipoprotein A1 levels || id:ebi-a-GCST90092810	TRUE	reported	igd	103.2531931
58	17	67191270	-0.0406088	0.00606256	2.10E-11	115082	ebi-a-GCST90092810	rs72631343	G	C	0.129021	Ratio of apolipoprotein B to apolipoprotein A1 levels || id:ebi-a-GCST90092810	TRUE	reported	igd	44.86634228
59	17	66823805	0.0577313	0.00873742	3.90E-11	115082	ebi-a-GCST90092810	rs112001035	A	G	0.05973	Ratio of apolipoprotein B to apolipoprotein A1 levels || id:ebi-a-GCST90092810	TRUE	reported	igd	43.65647859
60	18	47160953	-0.0464272	0.0053373	3.40E-18	115082	ebi-a-GCST90092810	rs7241918	T	G	0.8229	Ratio of apolipoprotein B to apolipoprotein A1 levels || id:ebi-a-GCST90092810	TRUE	reported	igd	75.66485573
61	18	47109955	-0.135446	0.0177533	2.40E-14	115082	ebi-a-GCST90092810	rs77960347	G	A	0.013234	Ratio of apolipoprotein B to apolipoprotein A1 levels || id:ebi-a-GCST90092810	TRUE	reported	igd	58.20585008
63	19	45215081	-0.0886611	0.0144272	8.00E-10	115082	ebi-a-GCST90092810	rs111278137	A	G	0.021614	Ratio of apolipoprotein B to apolipoprotein A1 levels || id:ebi-a-GCST90092810	TRUE	reported	igd	37.76544253
70	19	11228745	0.0441275	0.00413961	1.60E-26	115082	ebi-a-GCST90092810	rs2569550	C	T	0.593326	Ratio of apolipoprotein B to apolipoprotein A1 levels || id:ebi-a-GCST90092810	TRUE	reported	igd	113.6298007
71	19	11340057	0.0349806	0.00534735	6.10E-11	115082	ebi-a-GCST90092810	rs17001244	G	A	0.17448	Ratio of apolipoprotein B to apolipoprotein A1 levels || id:ebi-a-GCST90092810	TRUE	reported	igd	42.79270495
72	20	39179822	0.0890198	0.0119358	8.80E-14	115082	ebi-a-GCST90092810	rs1883711	C	G	0.031207	Ratio of apolipoprotein B to apolipoprotein A1 levels || id:ebi-a-GCST90092810	TRUE	reported	igd	55.62405103
