# Supplementary material for: Hypertension, Dyslipidemia, and Adhesive Capsulitis: A Bidirectional Two‐Sample Mendelian Randomization Study of the European Population
Source: Genet Res (Camb). 2026 May 17;2026:6618466. doi: 10.1155/genr/6618466 (PMC13180687; doi:10.1155/genr/6618466)
Supplement: Supplementary file 13 — Supporting Information 13 Supporting 13. Supporting Table 8. Instrumental variables of AC. [file GENR-2026-6618466-s001.csv]

	chr.exposure	pos.exposure	beta.exposure	se.exposure	pval.exposure	samplesize.exposure	id.exposure	SNP	effect_allele.exposure	other_allele.exposure	eaf.exposure	exposure	mr_keep.exposure	pval_origin.exposure	data_source.exposure	F
1	1	222424225	1.0563	0.2275	3.43E-06	NA	finn-b-M13_ADHCAPSULITIS	rs35464280	T	C	0.004436	|| id:finn-b-M13_ADHCAPSULITIS	TRUE	reported	igd	21.55791055
2	3	158541597	-0.1673	0.0348	1.49E-06	NA	finn-b-M13_ADHCAPSULITIS	rs1870830	C	T	0.1886	|| id:finn-b-M13_ADHCAPSULITIS	TRUE	reported	igd	23.11150898
3	3	48381826	-0.3328	0.0699	1.92E-06	NA	finn-b-M13_ADHCAPSULITIS	rs13095891	T	G	0.04029	|| id:finn-b-M13_ADHCAPSULITIS	TRUE	reported	igd	22.6676862
4	6	32452470	0.1379	0.0291	2.12E-06	NA	finn-b-M13_ADHCAPSULITIS	rs28599891	G	C	0.6561	|| id:finn-b-M13_ADHCAPSULITIS	TRUE	reported	igd	22.45626178
5	8	64684147	-0.3656	0.0757	1.38E-06	NA	finn-b-M13_ADHCAPSULITIS	rs12114409	A	G	0.03551	|| id:finn-b-M13_ADHCAPSULITIS	TRUE	reported	igd	23.32467082
6	9	85300270	-0.1316	0.028	2.56E-06	NA	finn-b-M13_ADHCAPSULITIS	rs1831635	A	G	0.6393	|| id:finn-b-M13_ADHCAPSULITIS	TRUE	reported	igd	22.08974101
7	9	117851672	-0.1257	0.0272	3.69E-06	NA	finn-b-M13_ADHCAPSULITIS	rs2482077	C	T	0.4372	|| id:finn-b-M13_ADHCAPSULITIS	TRUE	reported	igd	21.35638077
8	12	31078470	-0.1331	0.0291	4.74E-06	NA	finn-b-M13_ADHCAPSULITIS	rs1549105	C	T	0.6855	|| id:finn-b-M13_ADHCAPSULITIS	TRUE	reported	igd	20.92016189
9	14	23313182	-0.1271	0.0276	3.99E-06	NA	finn-b-M13_ADHCAPSULITIS	rs2236308	G	A	0.4279	|| id:finn-b-M13_ADHCAPSULITIS	TRUE	reported	igd	21.20644376
10	17	72076433	0.276	0.0533	2.22E-07	NA	finn-b-M13_ADHCAPSULITIS	rs2354767	T	C	0.07294	|| id:finn-b-M13_ADHCAPSULITIS	TRUE	reported	igd	26.81381781
11	17	36024611	0.1706	0.0362	2.41E-06	NA	finn-b-M13_ADHCAPSULITIS	rs71382481	T	C	0.1669	|| id:finn-b-M13_ADHCAPSULITIS	TRUE	reported	igd	22.20934859
12	22	46362396	0.2259	0.0271	8.64E-17	NA	finn-b-M13_ADHCAPSULITIS	rs9330811	G	A	0.531	|| id:finn-b-M13_ADHCAPSULITIS	TRUE	reported	igd	69.48463622
